# Supplementary material for: Genome-wide genetic diversity and population structure of Garcinia kola (Heckel) in Benin using DArT-Seq technology
Source: PLoS One. 2020 Sep 23;15(9):e0238984. doi: 10.1371/journal.pone.0238984 (PMC7511007; doi:10.1371/journal.pone.0238984)
Supplement: S1 Table — (XLSX) [file pone.0238984.s001.xlsx]

## Sheet: Sheet1
AlleleID	AllelleSequence	ChromPos_SRX1426419	AlnCnt_SRX1426419	AlnEvalue_SRX1426419	MAF_Frequency	CallRate	OneRatioSnp	PICSnp	AvgCountSnp	RepSNP	FreqHets
100051285|F|0-25:A>G-25:A>G	TGCAGCATCAGACAAAGTAGTGTCCGTCTTTGATGTTGAAGCCAATAGGCAGATTCACTCGTTACAGGT	0	0	999	0.142857	0.98	0.142857	0.244898	3.52941	0.961538	0.142857
100051307|F|0-8:G>A-8:G>A	TGCAGAAAATGGAGAAGATGAGAGAGGAAAAAAGAAAAAATGACACAATCGTAAATTTTTTACAGATCG	0	0	999	0.25	0.84	0.25	0.375	7.53846	0.95	0.22619
100051320|F|0-7:C>T-7:C>T	TGCAGCATCTGGAGAGAATCATTATCTAATTCAATTGATATAAAAGAATAATAGCACCCACCAAGATTG	129	1	3.4e-25	0.0833333	0.84	0.083333	0.152778	5	1	0.083333
100051330|F|0-19:C>G-19:C>G	TGCAGTGATTAGTGATTTCGTTTTTTGGTATTATTTTTGATGCTTTAGTTGTAATCTCCTTACAGATCG	0	0	999	0.0851064	0.94	0.085106	0.155727	6.88889	1	0.085106
100051387|F|0-52:G>A-52:G>A	TGCAGAAAAACTATTTGCAGAATTGAAACCAAAACCAAGCTGCATAATCTCAAACGTGCTTGCCACATG	7	1	9.51e-21	0.0808081	0.99	0.080808	0.148556	5	0.961538	0.070707
100051427|F|0-10:T>A-10:T>A	TGCAGAAAAAATTGTTGTTGTAGTTCATACCGAAAGAATAATAATAAGCATTATTAGTCTATCAACCAA	0	0	999	0.336735	0.98	0.336735	0.446689	7.31818	1	0.336735
100051467|F|0-48:G>T-48:G>T	TGCAGAAAAGGTGAAGAGTGTCCCAGGTCCTCAAACAGAGCAACAGAATAAGAAGCAACATGGGCAGGA	0	0	999	0.180723	0.83	0.180723	0.296124	2.57895	1	0.144578
100051483|F|0-66:G>T-66:G>T	TGCAGAAAATACAAATATGAGCAAACAAAACAAATATTGGGAAAAGTAAAAACATGTTTGTTTGTTTCC	0	0	999	0.0505051	0.99	0.050505	0.095909	6.83333	1	0.050505
100051498|F|0-26:T>G-26:T>G	TGCAGAAAATGAGAAGACGTCTGAAAGTTTTCTAATAAAATTTTGCTGCTTTATTTTAGAATAAAAATC	0	0	999	0.0808081	0.99	0.080808	0.148556	7.66667	0.961538	0.080808
100051586|F|0-61:G>A-61:G>A	TGCAGAAACTGGAAGCGAGAGTAGTTCCATTACTGCTGTTTCAAGAACAAGTTGTGTATGAATTCCAGG	128	1	1.22e-24	0.076087	0.92	0.076087	0.140595	3	0.96	0.076087
100051599|F|0-31:T>C-31:T>C	TGCAGAAAGAAAAAAAAATTGTCTTGTTTGCCTAGTTATGATAGCTATGTGTCTTTTATTGATGAAACC	0	0	999	0.45	1	0.55	0.495	11.8	0.961538	0.54
100051634|F|0-61:G>A-61:G>A	TGCAGAAAGGAGATGGTCTAAAGTTCTTATCAGCAGAAACGGAAATTCTGGGAAAAATCAGACACAGAA	117	1	5.68e-23	0.0824742	0.97	0.082474	0.151344	3.72727	1	0.082474
100051663|F|0-55:G>A-55:G>A	TGCAGAAAGTGTACAATCTTTAGAGAATAATTTGCTAAGGATACTTCCGTAATGAAGAATATTCGGTGC	101	1	5.72e-18	0.40404	0.99	0.59596	0.481584	12.1852	1	0.59596
100051678|F|0-36:T>A-36:T>A	TGCAGAAATAAGATTCTTACATAAGCATTATGCCACATCTCCAAGTTGTCACATTTCAACACTATATTT	108	1	5.68e-23	0.0722892	0.83	0.072289	0.134127	5.75	0.952381	0.060241
100051688|F|0-9:A>G-9:A>G	TGCAGAAATGGTGGATTGACTTTTTTCCTTTCAGCCCTGGCATTGGGCTGACAATAAATTGCATTCTTT	114	1	5.68e-23	0.0625	0.96	0.0625	0.117188	3	0.961538	0.0625
100051785|F|0-39:G>A-39:G>A	TGCAGAACAATGACACTAAGATGCAGAGTTATCATCTGAATGGATATGCCTTTTTTGTTGTTGGGTATA	105	1	1.22e-24	0.102041	0.98	0.102041	0.183257	18.6154	1	0.102041
100051942|F|0-6:T>A-6:T>A	TGCAGAAGACCCTCCTCTAAATTTTGACCTTTCCCTTTGATCCTTTTCCATTGCTTCCAAAACCGGCAC	2	1	5.72e-18	0.0714286	0.84	0.071429	0.132653	2.57143	1	0.035714
100052038|F|0-8:C>T-8:C>T	TGCAGAAGTTGGATGCTGGACTTCAAATTGTTCTCTTTGGAAATCAATAGATAGTATAATGGAGCATGT	0	0	999	0.0681818	0.88	0.068182	0.127066	6.25	1	0.068182
100052039|F|0-48:C>T-48:C>T	TGCAGAAGCTTCGATGCAAGGTAAATTAGGATTCAGGAAGATGACTGCTGCATTTTTTGCAACAAAAGC	102	1	7.4e-17	0.192771	0.83	0.192771	0.311221	7.35	1	0.156627
100052046|F|0-18:T>C-18:T>C	TGCAGAAGGAAGAACCTCCCAGGTCAACTTTCAACTTCAAACACATCGGAATTCTCAGTACGAAGAAAC	0	0	999	0.337079	0.89	0.337079	0.446913	13.0857	0.958333	0.202247
100052058|F|0-20:G>A-20:G>A	TGCAGAAGGATAAAAGAATAAGTAGTGATATCACACACAGGATTGAGCACGTTGGATGAAATGAAAAAA	0	0	999	0.0618557	0.97	0.061856	0.116059	5.25	0.961538	0.051546
100052084|F|0-67:A>C-67:A>C	TGCAGAAGTAAAATGGATGACTCAGAATATGAGGGGAAACAATCACATTTTGATGACACTAAGGAGACA	0	0	999	0.0816327	0.98	0.081633	0.149938	2.5	0.96	0.081633
100052107|F|0-56:C>A-56:C>A	TGCAGAAGTGCATACCGTTGGCAGCTTTTCTATGAATTTGTCAGCATTGGCAAGCTATAATGCTGTTCT	0	0	999	0.113402	0.97	0.113402	0.201084	4.18182	0.961538	0.113402
100052127|F|0-65:A>G-65:A>G	TGCAGAAGTTGAACATATGGAGAAGATAGTTTAGTTTACAACTTGTAAGGACAAGAGCATTTTCTGTCT	30	1	7.4e-17	0.181818	0.99	0.181818	0.297521	12.2174	1	0.181818
100052180|F|0-65:A>C-65:A>C	TGCAGAATATAAGGGATGTAATGAAGGAGATCCAGAGCATGTGCCGGATGAAGAGGAGAGTTTGACTCT	19	1	5.68e-23	0.0645161	0.93	0.064516	0.120708	2.75	0.96	0.053763
100052224|F|0-63:A>G-63:A>G	TGCAGAATCAGTAATCTCTCTGAAGCCATAATGGCCAGCCTGCGAAGGAACATAACAACTCACGCTGAG	0	0	999	0.0714286	0.98	0.071429	0.132653	4.42857	0.961538	0.071429
100052228|F|0-15:G>A-15:G>A	TGCAGAATCATATCAAGCATCGAATCCACCTCTGATCCACTTCTTCCAGAGTAAGAAAAGCTCCCCTTT	14	1	1.22e-24	0.232323	0.99	0.767677	0.356698	4.96939	0.961538	0.757576
100052259|F|0-13:A>G-13:A>G	TGCAGAATCTGCAGAGGAATTGTTTTTGTAAGCCTGCTTTCTGTTACCAGGCAAGAATAGCCGAAGTTA	0	0	999	0.0795455	0.88	0.079545	0.146436	3.57143	0.95	0.079545
100052315|F|0-56:G>T-56:G>T	TGCAGAATGCTATTTCCTCGGCTGCGGCAACTGGGTCGACGATGTTGGCATCAGTATAGGAGACCGTCC	0	0	999	0.138298	0.94	0.138298	0.238343	3.70588	1	0.138298
100052322|F|0-25:C>G-25:C>G	TGCAGAATGGCCACCGAATTCCCCAGCCGTGGATGGAATATAGAATAGCCCTTGCCTGAAGAATGACAA	0	0	999	0.0520833	0.96	0.052083	0.098741	4	1	0.052083
100052326|F|0-42:T>A-42:T>A	TGCAGAATGGGCTGCTGGAGTGCTCTGGTAGTTTGGTTAGATACTTGCAGCTCGTTAGATTTATAGATT	0	0	999	0.0581395	0.86	0.05814	0.109519	4.4	0.952381	0.046512
100052334|F|0-51:T>C-51:T>C	TGCAGAATGTCTTCACAGCTTTCAAATCATGGAGGACAATAATGAAGTCCACAAGCTCCCCTCCAATCT	22	1	1.22e-24	0.0721649	0.97	0.072165	0.133914	2.55556	0.961538	0.072165
100052382|F|0-19:G>A-19:G>A	TGCAGAATTGGGGCTTGAAATGGATGGGCCTGCAACAGTTGCTTCCCCGTCAGAAGCAACCTTGTCCTC	0	0	999	0.0963855	0.83	0.096386	0.174191	8.2	1	0.072289
100052474|F|0-54:C>T-54:C>T	TGCAGACAAGTTTGTTTCATAATTGACTCATTGGAAACGCAAAACAAATTAGAATTGAGGTCAAAATGG	0	0	999	0.189474	0.95	0.189474	0.307147	8.14286	1	0.147368
100052557|F|0-40:C>T-40:C>T	TGCAGACATGGGTGATGCAGATGCACAATATGAGCTGGGATGCCGTCTAAGGCTCGAGGTTTTCCTCTT	119	1	1.22e-24	0.0526316	0.95	0.052632	0.099723	3	0.954545	0.042105
100052561|F|0-33:C>A-33:C>A	TGCAGACATTATCACCAAATGTGAGAATACTAAATATGAACATGCGTCATCAGAACGGAAAATATTGTC	18	1	1.22e-24	0.114583	0.96	0.114583	0.202908	4.14286	0.96	0.114583
100052694|F|0-44:T>C-44:T>C	TGCAGACTCCTACATATTTTCTAATACTAAGTGGTTTTCCAAGACGATGGAGTGCCATCAACTTTTGCT	0	0	999	0.285714	0.98	0.714286	0.408163	7.46154	1	0.714286
100052773|F|0-42:T>G-42:T>G	TGCAGAGAAAGAACAATGAGTAGGAACAAATAGAAGGGATATGTAGTTGTAATATACTGGTAAAATATC	0	0	999	0.139785	0.93	0.139785	0.24049	4.94118	1	0.096774
100052820|F|0-39:T>A-39:T>A	TGCAGAGAATAGCTGCCAATAAACCCAAAAAGAGAATACATCAACACCCATGATTCGGACAGAGGTGGA	0	0	999	0.270833	0.96	0.270833	0.394965	2.74286	1	0.21875
100052864|F|0-62:A>G-62:A>G	TGCAGAGAGAGGTCTGGTTACAAATGTGGATCCCATTGGCAATTCCCCTGTAATAATAAAAAGGGTAGA	33	1	2.64e-21	0.135417	0.96	0.135417	0.234158	8.6	0.958333	0.114583
100052928|F|0-58:A>G-58:A>G	TGCAGAGCACCAAAACCTCGATCATCAAAAGAGGATGAGCATAATTCGAAATATGTATGCTACAATTTA	0	0	999	0.0631579	0.95	0.063158	0.118338	3	0.96	0.063158
100052940|F|0-58:A>C-58:A>C	TGCAGAGCAGAAGAAGCTGCCTGTTGACCATTCTACCCTTACATGGACTGAAAAATACCGGCCAAAAGT	24	1	2.64e-21	0.183673	0.98	0.183673	0.299875	7.70833	1	0.163265
100052944|F|0-9:T>C-9:T>C	TGCAGAGCACACCAATAAACTGAAATCTACCTAAGACGTGATTGGATAGAACGATCTCTAACCAACCAC	0	0	999	0.291667	0.96	0.291667	0.413194	2.7	0.954545	0.239583
100052976|F|0-64:G>A-64:G>A	TGCAGAGCTAACACTATGTTTGGTAAGAGTGGAGAAAATTAGAGGAGGGAGAAAGTAAAATGATAGATT	0	0	999	0.12766	0.94	0.12766	0.222725	8.33333	1	0.117021
100053019|F|0-57:G>A-57:G>A	TGCAGAGGCAAGAGTGTTATTACAGGACTATCTATATGGCAGGACAAGTTCCAAACCAAGGCGAAAGAA	0	0	999	0.141414	0.99	0.141414	0.242832	5.22222	1	0.141414
100053057|F|0-6:G>T-6:G>T	TGCAGATGTTGAGGATGCAGGAAAGAAAGTTGAGGCAAAGGATGACATTGGATTGATGTAAAGCGAGGT	0	0	999	0.0736842	0.95	0.073684	0.13651	4.75	0.958333	0.052632
100053072|F|0-47:A>G-47:A>G	TGCAGAGTACGATAGTCAAACATAGATTTCCCCAACGACGTCAACATGTTTCCATTTATTTGTTTCTTC	0	0	999	0.1875	0.8	0.1875	0.304688	6.95238	1	0.125
100053188|F|0-57:C>T-57:C>T	TGCAGATAAATTTTTGGAAAGATAAGCTGCCTGTCCCATGTATTGCAAGACCAAACATGGGTAAACGAA	108	1	2.62e-26	0.2	1	0.2	0.32	8.57143	1	0.2
100053192|F|0-47:A>C-47:A>C	TGCAGATAACATTTCACGGAGCAAAGTTTGGATGCTACCCTTGCCTACTAGAATTCATGCCTACTTGTG	0	0	999	0.0947368	0.95	0.094737	0.171524	2.85714	0.96	0.084211
100053210|F|0-8:A>C-8:A>C	TGCAGATACTAATGTATGTAGAGTGGTATTTTCAGACAACTACATGATAAGAGGAAGACCTGATGAGGG	21	1	5.68e-23	0.10101	0.99	0.10101	0.181614	3.18182	0.961538	0.10101
100053233|F|0-26:C>G-26:C>G	TGCAGATACAAATGAACATCCAAATTGTAAACAATGACATGTTAGGTGCATTCGAAACCTTGACTGCAT	0	0	999	0.0705882	0.85	0.070588	0.131211	2.5	1	0.070588
100053250|F|0-32:C>T-32:C>T	TGCAGATACTGAATCAAGTCATAGCCAGCAGTTGTCCATTTATTATAAGCATCTGTGCAGACTCGAATC	0	0	999	0.0833333	0.96	0.083333	0.152778	7.125	0.96	0.083333
100053286|F|0-65:T>C-65:T>C	TGCAGATATAATACCTAAACATAAAGAAAGATAAATCTGTCGTCAAGAGGCAACTCACGCAGATTCAGG	0	0	999	0.112245	0.98	0.112245	0.199292	3.4375	1	0.112245
100053304|F|0-51:G>T-51:G>T	TGCAGATATCTGTATCGTATGGTCCAAGGCTCAACATAGCAAAATAAACTTTTTCAACAACGAGATAAA	0	0	999	0.426966	0.89	0.426966	0.489332	5.90385	0.96	0.213483
100053344|F|0-8:T>A-8:T>A	TGCAGATAATTGCATCCCTCGCAAAAGCCTAAGCTATTGTGAAAGTTGGCCCTAATCAATTATAGAACC	0	0	999	0.0707071	0.99	0.070707	0.131415	13	1	0.070707
100053345|F|0-68:G>C-68:G>C	TGCAGATATTTGGAACATGATTTCCCAGGAAGGATACATCTATGTTTGTGGGGATGCGAAAGGCATGGC	112	1	1.22e-24	0.37	1	0.37	0.4662	7.82609	1	0.36
100053435|F|0-66:G>A-66:G>A	TGCAGATCTCACAATTTGCTATTTTTCTGGTTTGTTACGTCAAATAATTATTTTGTCTCACACAAGATC	0	0	999	0.229167	0.96	0.229167	0.353299	6.34483	0.958333	0.1875
100053526|F|0-41:A>G-41:A>G	TGCAGATGCAAATCAAATGTCGAGTTGAGCTGGATTTATTTGTTTAGGGAATAGTATTGTTTGACATTT	0	0	999	0.202247	0.89	0.202247	0.322687	14.6957	1	0.157303
100053580|F|0-33:T>A-33:T>A	TGCAGATGCTTCATAAAAAAGCCATGAAGCACTATAGAACAGATGAAAACCAGCTTCATAAATCTTCAG	0	0	999	0.255102	0.98	0.255102	0.38005	4.75	0.956522	0.204082
100053589|F|0-25:G>A-25:G>A	TGCAGATGGAAGCGAGCCTATGTCCATGATGCTAAATGTTTATCCTCGTTATGGTGGGCAAGGAAAGCT	105	1	1.22e-24	0.0625	0.96	0.0625	0.117188	3.57143	0.961538	0.0625
100053598|F|0-40:C>A-40:C>A	TGCAGATGGATAATTGATCCTGTTTTGAAAATCACAGTCCACTCGAAACAAGCACCATGACCAGATGCT	0	0	999	0.234694	0.98	0.234694	0.359225	9.51852	1	0.234694
100053622|F|0-30:T>C-30:T>C	TGCAGATGGGTTTTGTTCTAATGCTTTGACCGACTGCTTTGCATATCTTTGGAATCCAGTTTCCCAACC	118	1	5.68e-23	0.0531915	0.94	0.053191	0.100724	3	0.961538	0.053191
100053631|F|0-39:A>G-39:A>G	TGCAGATGGTGAAGTTGATACTGATGCCTATGGTCACTTGTTTTGGCAGTCTTGCTGGTGGTGTAGATG	0	0	999	0.35	1	0.65	0.455	5.5	0.961538	0.64
100053632|F|0-39:C>G-39:C>G	TGCAGATGGTGCCAAATGGGTGTATTCTATGGCCAAAGTGTTGTGATTGGTTGTTTGTGCTATGAATCA	20	1	5.68e-23	0.22449	0.98	0.22449	0.348188	8.34375	1	0.22449
100053633|F|0-15:G>A-15:G>A	TGCAGATGGTTAGCTACAAAATATAATGCAACAAATCCACCAAGGGAATTCCCAACAAGGTGAACTGGT	121	1	7.35e-22	0.12766	0.94	0.12766	0.222725	3.64286	0.96	0.12766
100053634|F|0-54:T>C-54:T>C	TGCAGATGGTTCAGCAGATCCGCTTGTTTAGGTATTTATTGAAACATTTACCCCCTTTCTGCCAATGCT	128	1	5.64e-28	0.09	1	0.09	0.1638	3.1	0.961538	0.09
100053649|F|0-51:C>T-51:C>T	TGCAGATGTAGGTGTAAATAAATGGACTGAAATAAGATCACTTCATATGTGTCGTTCTTGATTTTCTGT	0	0	999	0.382022	0.89	0.382022	0.472163	11.8049	0.954545	0.258427
100053742|F|0-26:C>T-26:C>T	TGCAGATTATTGAACTGCCTAGTCATTCATACTTTGTTGGGGCTCAGTTCCATCCTGAATTCAAATCTA	99	1	2.64e-21	0.0736842	0.95	0.073684	0.13651	6.5	1	0.063158
100053752|F|0-10:A>G-10:A>G	TGCAGATTCAGGAATTGGTAGAAGCAATTGTGTTACCCATGACACACAAGGAGCGATTTCAAAAGTTGG	0	0	999	0.0833333	0.96	0.083333	0.152778	2.81818	1	0.083333
100053822|F|0-67:A>G-67:A>G	TGCAGATTGATGTAAATGGGAAAAATACAGCACCCATCTACCAGTTCCTGAAATCAGAGAAGGGAGGGT	18	1	1.58e-23	0.311111	0.9	0.311111	0.428642	3.21053	1	0.311111
100053875|F|0-34:C>G-34:C>G	TGCAGATTTACAACTAATGCTTGAATCAAACTTGGATTTTATTCAGATAATAGAAGCACTTGTTCAGAT	0	0	999	0.383838	0.99	0.383838	0.473013	4.64706	0.961538	0.383838
100053951|F|0-14:A>G-14:A>G	TGCAGATTTTGAGCGGAAGCCTGTGCCATGCTTGGGCAGTTCTTGGGTAGGCATGCATCTTCATGCCCA	0	0	999	0.214286	0.98	0.214286	0.336735	8.375	0.961538	0.214286
100053984|F|0-32:A>C-32:A>C	TGCAGATTTTTGTATCTCGAGATGGTGGAAATCAAAATTATGCTTCAGTTTTAGCTCCCGGCCAACATG	112	1	5.68e-23	0.07	1	0.07	0.1302	9.125	0.961538	0.07
100054047|F|0-49:A>T-49:A>T	TGCAGCAAACCATTTCAAGACTGGGTAGACAATGGGTTTATGGACGCATTTATCTTGTGTCAAGGAGAC	1	1	1.58e-23	0.076087	0.92	0.076087	0.140595	2.7	1	0.076087
100054122|F|0-39:T>C-39:T>C	TGCAGCAACATGGTCACAAAGGAAATCATAATAAATAGCCAAGCACAAAGACATGCCCCGAAGAGCCAC	0	0	999	0.0549451	0.91	0.054945	0.103852	3.8	0.96	0.054945
100054214|F|0-17:G>A-17:G>A	TGCAGCAAGGTGCTTTGACAGAGCTAAGCATGACAAGACACTGCCCATCTGGGGTGAGTTGCATACCAC	110	1	5.68e-23	0.344444	0.9	0.344444	0.451605	6.20513	0.958333	0.244444
100054273|F|0-35:T>C-35:T>C	TGCAGCAATGACCCAAAATTTGTAGGCCCGTTGTTCGTACAAAGGACACAAAATATAGAACGGAAAGTG	0	0	999	0.0777778	0.9	0.077778	0.143457	2.55556	0.956522	0.077778
100054287|F|0-68:C>T-68:C>T	TGCAGCAATGGCTGCTGTTGAAGCTCAACAACAGAGATTGACGCTTCAGCGGCTTATTGCCATGGTACT	133	1	7.3e-27	0.136842	0.95	0.136842	0.236233	5.6	1	0.115789
100054306|F|0-25:G>A-25:G>A	TGCAGCAATTGCAGCTATTTGCTGCACCAAGGCAGTTTGCTGTGTGATTTCCCCACCTGCCTTTCTAAT	4	1	5.68e-23	0.0612245	0.98	0.061224	0.114952	7.28571	0.961538	0.061224
100054351|F|0-7:C>A-7:C>A	TGCAGCAAAGCTAATGGGCCGTGTGGGTTTGGACCCCAAATAGGCTATTTTCAATTTTGCTCACCGACT	0	0	999	0.0618557	0.97	0.061856	0.116059	3.875	1	0.061856
100054385|F|0-38:T>C-38:T>C	TGCAGCACCTGCAATTTTGATCTGCATGTTGACTGCACCACTGAGTGGGAGGAAACTTTACGTCGTAGT	0	0	999	0.0879121	0.91	0.087912	0.160367	4.5	0.96	0.087912
100054425|F|0-46:T>C-46:T>C	TGCAGCACTTGTCACAAAAGAATTTGTCTTCTGCATTCAAAGTCTCCGTAGAACTGAAGTTTTTCAAAC	23	1	1.22e-24	0.0927835	0.97	0.092784	0.168349	2.90909	1	0.082474
100054442|F|0-20:A>T-20:A>T	TGCAGCAGAACCATTGCGAGTTTCCGGAGGAGTATTCTCCATTGCAATTTTAGGCGCTTCAGAACTAGA	0	0	999	0.0526316	0.95	0.052632	0.099723	3.5	1	0.042105
100054452|F|0-35:G>A-35:G>A	TGCAGCAGACGTCAATTTGGACTGCCAGGACCTTCACTTCTTGAAATTGATCATGACGAAAGACCAGAA	0	0	999	0.14433	0.97	0.14433	0.246998	6.66667	1	0.14433
100054472|F|0-14:A>C-14:A>C	TGCAGCAGCAGCAGCAGACAGCACAGAAGAAGTTCCTGTTACTGAGGCATGAAACTAGGGGTGCTTCAG	99	1	2.04e-22	0.1875	0.8	0.1875	0.304688	6.80952	1	0.15
100054489|F|0-15:T>A-15:T>A	TGCAGCAGCTACAAGAGTTTCAATGTTCAATGCAGAGCCAAATCCTGTAGCAGCACAGTTGTTGAGAGA	106	1	2.62e-26	0.295918	0.98	0.704082	0.416701	18.75	1	0.704082
100054529|F|0-16:G>T-16:G>T	TGCAGCAGTAGAAGTATCAGTTGTAGTGCAAGTAGTAGCAGCAGTAGCAGCAGTAAGAGTAGTAGGTGG	0	0	999	0.0595238	0.84	0.059524	0.111961	8.71429	1	0.059524
100054567|F|0-68:C>A-68:C>A	TGCAGCATAGATATAACCAAGATATGATTTATGTGAGTGGATGTTTGGCATTACATTTTCCTAAAAATA	102	1	7.35e-22	0.0736842	0.95	0.073684	0.13651	3.55556	1	0.073684
100054576|F|0-33:A>G-33:A>G	TGCAGCATATCCTATCATGGAGATTTTGGAATAGTGGGGCATGGAAAAATTTGAGGTTTGTTTCTGAGT	0	0	999	0.0617284	0.81	0.061728	0.115836	5.66667	1	0.049383
100054589|F|0-51:C>T-51:C>T	TGCAGCATCAAGAGAAAGCTCTTCTCCTTCTATCCTCCTCATGATTTTATATGTCGTGTTGATATCCTC	105	1	5.64e-28	0.0729167	0.96	0.072917	0.1352	3.1	0.96	0.072917
100054649|F|0-40:C>A-40:C>A	TGCAGCATGATTGATCACTAGCCTTGTTTCTTATTCAGACACAAAATAAGATTCAAAAACTAATCGAGC	0	0	999	0.152174	0.92	0.152174	0.258034	3.3125	0.96	0.130435
100054823|F|0-8:T>G-8:T>G	TGCAGCCAGAAAAGGTAGATTGGACATTGTTCTTCATGGCAACAGCTTGTCCATGTTTTTCCCATGTAT	0	0	999	0.15	1	0.15	0.255	11.85	1	0.14
100054846|F|0-48:C>G-48:C>G	TGCAGCCAGTGAAGTGCACTTCCCAACTCCAACTGAGAACCCCATAACGTAATGACCGGTGGAGTCATG	0	0	999	0.426966	0.89	0.573034	0.489332	7.59091	0.958333	0.41573
100054877|F|0-19:G>A-19:G>A	TGCAGCCATGCACAAATATACTCCAAATCTTTGATTTCACTGTAGTAGATTTTGAGGTCAGTATATTAC	0	0	999	0.0879121	0.91	0.087912	0.160367	5.2	0.958333	0.087912
100054881|F|0-67:T>C-67:T>C	TGCAGCCATGTTACCAACAGAACAAACCAGCAGTAGCAACAACATAAAGTAACCATAAACAGCTCATCA	0	0	999	0.103093	0.97	0.103093	0.184929	14.75	1	0.103093
100054930|F|0-17:G>T-17:G>T	TGCAGCCCCCAGTTTGTTATGGGAAGGTCGGTTACTTGCATCGCCTCGGGTGCGCTGTGTCTTTTGAGT	0	0	999	0.117021	0.94	0.117021	0.206655	4.26667	1	0.095745
100054952|F|0-25:A>T-25:A>T	TGCAGCCCTGGCAAATCCGCTTTGCTGATTCATATTTAGCCCACCATACTATAGTGCCATGGACACTCA	0	0	999	0.333333	0.9	0.666667	0.444444	13.0533	1	0.522222
100055078|F|0-30:C>T-30:C>T	TGCAGCCTGCAAGATTTGCATTGTGTGTGCTTGTGTTGGCCGTTGTGGTGCTCGTGATGGTGGTGGTTA	0	0	999	0.0581395	0.86	0.05814	0.109519	12.8	1	0.05814
100055108|F|0-16:A>G-16:A>G	TGCAGCCTTGACACACGCGCAAAATAAATAAATAAATAAATAAAAAGACACTGGAACAGAAACCCACAC	0	0	999	0.0860215	0.93	0.086022	0.157244	2.6	0.96	0.064516
100055112|F|0-36:C>T-36:C>T	TGCAGCCTTGGTATAGCTACAGTCCGTTTTCAATGTTCATGCACATTTATTTACCAAAATAACACCTTC	0	0	999	0.0851064	0.94	0.085106	0.155727	5.4	1	0.085106
100055171|F|0-56:C>T-56:C>T	TGCAGCGATGTATGCTACAATAATTTCACCTACGATGGTCCATGTAAATTCAGAAGTACGTACAAAACC	0	0	999	0.442105	0.95	0.442105	0.493296	5.36538	0.961538	0.442105
100055223|F|0-8:T>G-8:T>G	TGCAGCGGGTGCATTACATCTGCTGAAACGGTAATGCTTGAGAAACAGAGTTTGGATGAATGCCTTTCA	31	1	2.62e-26	0.076087	0.92	0.076087	0.140595	3	1	0.076087
100055268|F|0-15:T>C-15:T>C	TGCAGCTAAACTTGTCTCTCAAGTTCTGATCGACTTCATTGGGGGAATTGTTGAAGGCCTTGGAGAAGG	102	1	2.64e-21	0.206186	0.97	0.206186	0.327346	4.30769	1	0.206186
100055372|F|0-35:G>T-35:G>T	TGCAGCTAGGGCTTTAGAAGATAAAGCAGAGTGGGTACTATTGGATCTCCAAGGTCAAACACGAATCTT	0	0	999	0.161616	0.99	0.161616	0.270993	7.55556	1	0.161616
100055391|F|0-31:T>C-31:T>C	TGCAGCTATACTAAATGCTTTTCCTGGATTGCATGGTAATGACTGTTTTTATGGAGTATGGACATTTCT	-2	1	2.66e-16	0.129412	0.85	0.129412	0.225329	6.33333	1	0.094118
100055502|F|0-42:C>T-42:C>T	TGCAGCTCCTGCAATTGCAATCGAACCCTCTAGAGCATAATTTGTTGGTGCTTTTGGCCCGAGTTTGAA	108	1	2.64e-21	0.0625	0.96	0.0625	0.117188	2.5	0.961538	0.0625
100055530|F|0-25:C>T-25:C>T	TGCAGCTCTACTCCGGTGAGCCCTTTACATCTAGGAACTTTCAGAAACGCCAAGCAGTTTCTTTATGTC	0	0	999	0.247423	0.97	0.247423	0.372409	7.17241	0.961538	0.247423
100055544|F|0-7:G>C-7:G>C	TGCAGCTCTCTTTCTCTTTGTCTTGGCCTAAAATTGCTATCAATGGCGTGATGTCGGGCTTCTCAAAAC	0	0	999	0.268041	0.97	0.731959	0.39239	7.75824	0.961538	0.690722
100055556|F|0-41:T>C-41:T>C	TGCAGCTCTTCTTTCCTTTCCTGTGGAGTTGTGACTAATAACGACTATATGCCTTTTCATGAAGAATGA	0	0	999	0.125	0.96	0.125	0.21875	3	0.961538	0.125
100055566|F|0-29:G>T-29:G>T	TGCAGCTGAAAAATCGTAGAATAAGACTGTGAATTCTGCTCGATCACTTTTCTTGCACGGTTTGTGCAA	0	0	999	0.0555556	0.9	0.055556	0.104938	6.66667	1	0.055556
100055698|F|0-9:T>A-9:T>A	TGCAGCTGGAACGTGTGTTTTATGTAGTTTATGCTGATGGTAGTTGTGGTGTCATGATGCTTCATCTGT	0	0	999	0.104651	0.86	0.104651	0.187399	8.72727	0.952381	0.069767
100055722|F|0-30:A>G-30:A>G	TGCAGCTGTGGCAACCATATGCATCAGCTCGGCTTCATCAGCTGGAGCCATGACCACCATGTTGGGCAA	0	0	999	0.408163	0.98	0.408163	0.483132	5.30612	0.961538	0.408163
100055769|F|0-66:A>T-66:A>T	TGCAGCTTCATAATCAGCTTTTCATAATTTCTCTAGAAGCGATAGTATCACTTCTATACCTCGATTTCA	0	0	999	0.14433	0.97	0.14433	0.246998	8.88235	0.958333	0.14433
100055880|F|0-6:T>A-6:T>A	TGCAGCATGTGCAGGACCAGTAATGGTGGAGCCAGAATTGACATGGCTGCTGTTACGAGAAGCAGGCAC	121	1	5.68e-23	0.0505051	0.99	0.050505	0.095909	5	1	0.050505
100055929|F|0-33:C>T-33:C>T	TGCAGCTTTGCGGACAGCCTTGACGAGGTCAGATGCATATCTACTCATGTAATCAACTTTCTTCACCAT	106	1	2.64e-21	0.370787	0.89	0.370787	0.466608	5.95349	0.954545	0.337079
100055937|F|0-20:T>C-20:T>C	TGCAGCTTTGTCGAAAAATGCCAACCTGAAATTCTATTGGCCTGCAAATATACATAATGTCAGCCAGGT	0	0	999	0.0909091	0.99	0.090909	0.165289	4.45455	0.961538	0.090909
100055993|F|0-61:G>A-61:G>A	TGCAGGAAACATAGGTAATATATTGCTGAAACATATTATCTCAGAACAACATGCACATGCTAAAATTTT	0	0	999	0.0631579	0.95	0.063158	0.118338	7.57143	1	0.063158
100056001|F|0-55:G>C-55:G>C	TGCAGGAAACTAAAGATTAGGTCGCAACACAAAAAGGAAATTTCTATACCACAAACAAAGGGAACTTAT	0	0	999	0.204082	0.98	0.204082	0.324865	9.875	0.961538	0.204082
100056011|F|0-14:T>A-14:T>A	TGCAGGAAAGATCTACTGAATATTGGAGGAGGTTGGGGGATGTGTCTTGGCATTAGATTCTTTATCATA	0	0	999	0.329897	0.97	0.329897	0.44213	3.23077	0.96	0.329897
100056075|F|0-9:T>G-9:T>G	TGCAGGAACGTCACTTTGTTTATTTAGATCATTCAATGACATTTTGATTGCAATGTTTGACCATGGCCT	0	0	999	0.0816327	0.98	0.081633	0.149938	3	0.961538	0.081633
100056096|F|0-30:G>A-30:G>A	TGCAGGAAGATTTTTTTGGTGAGCTGTATAAGATGTTGTCTGAGATGCCTGAAGTGACTGAGCTGCATC	0	0	999	0.151515	0.99	0.151515	0.257117	7	0.961538	0.141414
100056102|F|0-51:C>G-51:C>G	TGCAGGAAGCACTTTTTCCTTAGCGTAATTTCATCAGCAGAAAGTCTTTTTGACCTGATCACAAAGTAG	0	0	999	0.195876	0.97	0.195876	0.315018	7.82609	0.961538	0.195876
100056121|F|0-60:G>C-60:G>C	TGCAGGAAGTCAGATGCCAATGGACTCCACGAACGGCATAAGAATTCCATTGCATTCATTCGCATCTCC	130	1	1.22e-24	0.103093	0.97	0.103093	0.184929	5.54545	0.961538	0.103093
100056146|F|0-40:G>T-40:G>T	TGCAGGAATCTGCATGTACAATTCACAGACAATGGAACAATGAAGCCTAAGTCATATATGTTACAGATC	0	0	999	0.148936	0.94	0.148936	0.253508	12.3529	1	0.148936
100056178|F|0-55:C>T-55:C>T	TGCAGGACAACAAACAAATGAGAAATGGTTCTAGTATCATAAAAAAGAATCAACATTGTATTACGCTTT	0	0	999	0.367816	0.87	0.367816	0.465055	9.275	1	0.264368
100056181|F|0-37:C>T-37:C>T	TGCAGGACAAGTACAGTCTTGCTGCTGTAAGTAACAGTTACAATTGAATTTCTCAGGTCCATTTTGTTG	0	0	999	0.14433	0.97	0.14433	0.246998	3.73684	1	0.14433
100056215|F|0-10:A>C-10:A>C	TGCAGGACGACTAATGTGGGCTACCCCTGGTTCGTGGTTTTGGTCAACTTTGTGTATTTTTATTATTAG	0	0	999	0.0652174	0.92	0.065217	0.121928	3.57143	1	0.065217
100056269|F|0-25:C>T-25:C>T	TGCAGGAGATGGTGCTCTTCCTATGTTTCAGAAGGTGTTGGAGTCGGGCATCACAGCAGCAAAAGCTGG	0	0	999	0.103093	0.97	0.103093	0.184929	4.16667	0.961538	0.103093
100056279|F|0-16:A>G-16:A>G	TGCAGGAGCATTTGTCGTCTTGTCATCAAAGTCAATGGTGAGACTCAAACTCTTTCATTATTGATATGT	0	0	999	0.147368	0.95	0.147368	0.251302	2.88889	0.96	0.147368
100056288|F|0-28:C>T-28:C>T	TGCAGGAGCTTGAAGCTCAGGTCTTCGATATCCTTTCTTTATGGGCCAACCTTTTCAGTGGTAATCCAC	25	1	4.42e-19	0.0631579	0.95	0.063158	0.118338	2.875	1	0.063158
100056337|F|0-64:T>C-64:T>C	TGCAGGATAAGAAAAAACCCGTGGAAATCAACATGATCTCCAATTCCCATGTAGAAATGAATTACCACT	0	0	999	0.112245	0.98	0.112245	0.199292	4.61538	0.961538	0.102041
100056375|F|0-44:A>G-44:A>G	TGCAGGATCGTCGTAGATATTCCAGAAGGATCCGATGCCACCAAGGGTTGTGCTCGTCCATTCTATTTT	103	1	1.58e-23	0.0612245	0.98	0.061224	0.114952	8.33333	1	0.061224
100056400|F|0-49:A>G-49:A>G	TGCAGGATGGTAGGTTTTGTGATACCCCTTTTCTTTTGACAAAAAGAACGAGAGATTCATTTCTTGGTG	0	0	999	0.0581395	0.86	0.05814	0.109519	2.5	1	0.05814
100056411|F|0-46:G>A-46:G>A	TGCAGGATGTTTGAATGATGGACCTTCTCTATCAAAGGAAAGACTCAATCAAAGCTTTGGTGGAGCATA	0	0	999	0.428571	0.98	0.428571	0.489796	5.36364	1	0.428571
100056433|F|0-43:C>T-43:C>T	TGCAGGATTGCATATATATTTTGCTCTTGCGTGCATATTTCCCTGTGGACATAATAATACAATTTTATC	0	0	999	0.104651	0.86	0.104651	0.187399	2.66667	1	0.069767
100056437|F|0-27:G>C-27:G>C	TGCAGGATTGTTCTTCCAGCATGCTGGCCACAGGTGTGTAATGGATCACACATTGCTTTCTTACTTTTG	0	0	999	0.387755	0.98	0.387755	0.474802	4.04082	0.961538	0.387755
100056466|F|0-49:T>G-49:T>G	TGCAGGCAACTGGCAGTTCTTGATTGTGTTAGAAGCCATCAGTGAGAGAGAAGGTATTGGTATCAAGAC	118	1	9.51e-21	0.0612245	0.98	0.061224	0.114952	5.33333	1	0.061224
100056489|F|0-66:G>A-66:G>A	TGCAGGCACCAACTAAGTGGTTGTTTTTGATTGGATTGGGTTATATGGTGTTTTGAGTTTGTTCTAAGG	12	1	5.68e-23	0.37	1	0.63	0.4662	5.50602	0.961538	0.63
100056506|F|0-33:C>T-33:C>T	TGCAGGCAGAAAAAACGTCCAAGGATGTCCAAGTTTCATATATGAAAAGAGGTACTCTGATGGATATAA	0	0	999	0.172414	0.87	0.172414	0.285375	7.80952	1	0.16092
100056518|F|0-64:C>T-64:C>T	TGCAGGCATAAAATTATGGAAAACACACCAGTAGATCAACCCAGGCATTTGCACCAACAAGAACTGAGA	111	1	1.22e-24	0.19	1	0.19	0.3078	3.91667	0.961538	0.19
100056548|F|0-14:G>A-14:G>A	TGCAGGCCAACATAACGAATTGGAAGGAGGTGGAGGATCATCACTCGCTTTTCTATCCTCAATAACATC	22	1	5.68e-23	0.132653	0.98	0.132653	0.230112	4	1	0.132653
100056650|F|0-32:A>T-32:A>T	TGCAGGCTAGGCCATTACACAGTGCCTAAAGATATGGATGAGGTTCGAAATTGGCTTACAGGAAGGTTG	3	1	2.62e-26	0.29	1	0.29	0.4118	3.75	0.961538	0.29
100056682|F|0-41:C>T-41:C>T	TGCAGGCTGCATCAAGTAAAGCAAAAGTGTCTTAGATAGTGTAAGACGAAGCAAAGCTAGCAGATGCAG	131	1	1.23e-19	0.26	1	0.26	0.3848	6.1	0.961538	0.23
100056732|F|0-40:T>G-40:T>G	TGCAGGCTTTTAGTATCAATCTGTTTTTTGTTGGCACTTGGGGCTCGATTTGGTTTTGACATTTGACGT	0	0	999	0.114583	0.96	0.114583	0.202908	2.91667	0.96	0.104167
100056753|F|0-9:G>C-9:G>C	TGCAGGGAACAGGCGTCCTTTATAGAGCAAATTGTTGCAGACGTTTTGGATAAAGTGAGTTGTGCCACA	0	0	999	0.0927835	0.97	0.092784	0.168349	4.58333	0.96	0.092784
100056760|F|0-22:G>A-22:G>A	TGCAGGGAAGTGTTGAAAGCTGACAACGTCAGGGGCATGTTGTGGATGGGCTATGTTGAGGGTGAGATC	0	0	999	0.113402	0.97	0.113402	0.201084	4.53333	1	0.113402
100056765|F|0-46:C>T-46:C>T	TGCAGGGACATATTGTAAAGCTAATAAGTACTTCTTACATGTCAGATTACAAATACCAAAATTGAAAAT	0	0	999	0.0652174	0.92	0.065217	0.121928	3.11111	1	0.065217
100056860|F|0-16:C>A-16:C>A	TGCAGGGGAGCTCTTCATCTTCCCTTCCACGATGATCTGGAGGAAAGGGCTATTATACCTTACAGATCG	0	0	999	0.0537634	0.93	0.053763	0.101746	10.1429	1	0.053763
100056861|F|0-7:G>C-7:G>C	TGCAGGGCAGTCGTCCCCTTGTGGGTATGGGAGCTCCTCCCTACTAATCTTTGGGTTACCTGTCTTATT	0	0	999	0.0824742	0.97	0.082474	0.151344	4.33333	0.961538	0.082474
100056870|F|0-41:A>C-41:A>C	TGCAGGGGCCCGATTTATAAAATATATTTTGCTCAATTCTACTATTTTTCATAATATATTACAGATCGG	0	0	999	0.0888889	0.9	0.088889	0.161975	5.88889	1	0.066667
100056920|F|0-49:T>G-49:T>G	TGCAGGGTGACATTTTCTTGTGACTGCCTCATGTATGGGTCGTGGCAAAGAAAGATTATTGTTGCCCCT	0	0	999	0.0967742	0.93	0.096774	0.174818	4.83333	0.958333	0.096774
100056971|F|0-10:G>T-10:G>T	TGCAGGTAAATAAATTCTCATCAAATCTGTCGTGACAGCCATCCCACTATACTCTATGTCATGCTTCAA	0	0	999	0.0989011	0.91	0.098901	0.178239	3.33333	0.952381	0.087912
100056998|F|0-65:G>A-65:G>A	TGCAGGTAATCTTTTACACATTTTTATTTGGTTGCTTATGTAAGGCTTTGTTTTGGTTGGGGGAGACAG	0	0	999	0.10101	0.99	0.10101	0.181614	5.41667	0.961538	0.090909
100057022|F|0-16:C>T-16:C>T	TGCAGGTACCCAGTCATGGCCAAATGGGTCTCCCATCTGTGAGTAACTGAAGGGAAAACAAGAATTTGA	0	0	999	0.126316	0.95	0.126316	0.22072	2.6	0.961538	0.126316
100057087|F|0-35:G>T-35:G>T	TGCAGGTCAACCACGGAGACGATAAACATTGTAGATGAATTGCCACCTTCTACGTTTTGCATTCTATTT	0	0	999	0.0526316	0.95	0.052632	0.099723	12	1	0.052632
100057105|F|0-10:A>G-10:A>G	TGCAGGTCATGGAATATATCTTTATCGCCCTACTGGTCTACTGCCATAGGGCTACAACGGCAGCAGAAG	0	0	999	0.146067	0.89	0.146067	0.249463	2.86667	0.952381	0.134831
100057151|F|0-56:C>T-56:C>T	TGCAGGTCTACACATTTACGTGAACATGCCTAGAGTCCCTACTCATAAAACCACCATCAAGATGCATAA	0	0	999	0.265957	0.94	0.265957	0.390448	2.5625	0.96	0.255319
100057165|F|0-30:G>A-30:G>A	TGCAGGTCTGAATCTGAAGTCCATTCCCCCATCCCTAACAGTTTTAGTCTGTCAATGCGATTCTTCTGT	0	0	999	0.252525	0.99	0.252525	0.377512	3.34375	0.961538	0.242424
100057201|F|0-14:C>T-14:C>T	TGCAGGTGATGACATGATGCGATACTCAGAAACATGTTTTCCCTCCCACCAAGAAAAGTCTTTTTCTTA	0	0	999	0.102041	0.98	0.102041	0.183257	7.28571	0.961538	0.102041
100057215|F|0-39:C>A-39:C>A	TGCAGGTGCGGCTGCTCTTGCTGCTGCCGGAATTTACTTACTTGACACAGCGCAATTCAAAGCTCAGGT	0	0	999	0.10989	0.91	0.10989	0.195629	5	1	0.098901
100057218|F|0-23:G>A-23:G>A	TGCAGGTGCTGAAAATATTAGAAAGTGATGTACCAAGCGAATGGGCTTGTAGTCTTGGACAGTACATTT	0	0	999	0.268041	0.97	0.268041	0.39239	3.13158	0.961538	0.268041
100057364|F|0-6:T>C-6:T>C	TGCAGGCTGCACAAGCTATTTATCCATGTGAAAAGAATATGTGTTTGTTCTCATGGGCGAGTGGAAGAT	0	0	999	0.0875	0.8	0.0875	0.159687	8	0.956522	0.05
100057419|F|0-36:C>G-36:C>G	TGCAGGTTTGTGCAATCTATTAGCCCATTGCACAGTGTGCACTCTGATGTAAGAGACTGGAAGTGGAGG	0	0	999	0.132653	0.98	0.132653	0.230112	4.5	1	0.132653
100057451|F|0-43:G>A-43:G>A	TGCAGTAAAACAATCCAGGAAGGAAGATTCTGCATTACCAAATACTTCACAGTCTGTGAATTCAACTCC	0	0	999	0.0869565	0.92	0.086957	0.15879	2.88889	0.96	0.076087
100057518|F|0-15:A>C-15:A>C	TGCAGTAACCCTTCTCGGAGGAATCAACTCAATGTTCCAAAAGGGACGAGCCATTGCTACTAGATCACA	136	1	2.04e-22	0.0804598	0.87	0.08046	0.147972	2.55556	1	0.057471
100057520|F|0-24:G>A-24:G>A	TGCAGTAACCTGTTGCCAATGGGAATTGAAACGTAGTTCAAAATTTCAAATAGGTTATATTCCAAATGA	0	0	999	0.363636	0.99	0.363636	0.46281	7.91304	0.961538	0.343434
100057534|F|0-42:T>G-42:T>G	TGCAGTAACTGATGCCAGAGTAGGGATATCAGAGTAGGGATAGGAATTGTGAAACCGTGTTATCTTACT	0	0	999	0.115789	0.95	0.115789	0.204765	2.61538	0.95	0.115789
100057535|F|0-47:C>T-47:C>T	TGCAGTAACTTTGCTTCCACAAACTTCCATTTTATAAACTGTTGTTGTTTTTCTCCCCAACCATTGGCT	0	0	999	0.130435	0.92	0.130435	0.226843	2.64706	0.958333	0.130435
100057632|F|0-29:C>T-29:C>T	TGCAGTAATTTTTAGTTGTAAGTTGATATTGATTTTTCACTATAGAAGTTTTTTTTTCTCATGATTGTT	0	0	999	0.09	1	0.09	0.1638	4.1	0.958333	0.08
100057696|F|0-34:A>G-34:A>G	TGCAGTACTAGAGAAACATTTCAGTGGTGGAATAGAGCGGTTACATTCCATGCATCAGAAATTTTTGAA	0	0	999	0.107143	0.84	0.107143	0.191327	3.7	1	0.083333
100057738|F|0-24:A>C-24:A>C	TGCAGTAGAATTAGTCTGAAGGCCCTAGGCAATTACGGTGGAGTTTATTTCTCTGAAATGCAGTGCTCC	29	1	2.62e-26	0.0752688	0.93	0.075269	0.139207	2.7	1	0.075269
100057860|F|0-39:A>T-39:A>T	TGCAGTAGTCGAAATCTTTTGAGGAAAATCTTCGACTAATCAAGGTCTCATTGCCAAATTGAAAACATC	0	0	999	0.0707071	0.99	0.070707	0.131415	5	1	0.070707
100057892|F|0-26:C>A-26:C>A	TGCAGTATAAGCAGCCTGGGGACTCAATATTCTAGACATTGGGTTGCTATGACTGAAATTTTCTCGAAG	0	0	999	0.161616	0.99	0.161616	0.270993	3.09524	0.961538	0.161616
100057944|F|0-33:T>C-33:T>C	TGCAGTATCCGTAGGATAATTACAAAAGGATGGCAACAATGACCACAAAGAATATAGAATGCCATCCAG	0	0	999	0.175258	0.97	0.175258	0.289085	3.42857	0.961538	0.175258
100057955|F|0-24:C>A-24:C>A	TGCAGTATCTGATTGAACTTTCAAACACAAGGTTAGGGTTCGATTCTTTGTATTGCTAGGTAGATGCAA	0	0	999	0.0574713	0.87	0.057471	0.108337	5.25	1	0.045977
100057957|F|0-62:C>T-62:C>T	TGCAGTATCTGTAGTACTTCAGTACTACAAAAGTTGATTATTTTTGTCCACCTAATTTACTTTTCTCAT	0	0	999	0.168539	0.89	0.168539	0.280268	4.5625	1	0.134831
100057979|F|0-13:T>A-13:T>A	TGCAGTATGCAGGATTGAGACACTCTCTATGTAACCCATAAAAGCCATATTTGGTATCAAAGGATGGAT	19	1	1.22e-24	0.12766	0.94	0.12766	0.222725	5.33333	1	0.12766
100058012|F|0-32:C>A-32:C>A	TGCAGTATTCACGCACTTGCAAAAATAAGGGAAAGTGAAATTTCGGTTTCAAGTCTCACATCCTCACAT	0	0	999	0.0697674	0.86	0.069767	0.1298	7.85714	1	0.069767
100058066|F|0-52:A>T-52:A>T	TGCAGTCAAGGGATGCGAAGGGCAAAAGAGCTACTTTAGCGTGACAAATAACTTGTACCTGCAACTCCA	38	1	2.06e-17	0.353535	0.99	0.353535	0.457096	4.91489	1	0.353535
100058110|F|0-40:A>T-40:A>T	TGCAGTCAGATCCTTGTCAGGTTTGTTGATGCTGGTGTTTTCTAAACTTTGAGCTGTTCTTGCATTTTG	3	1	9.44e-26	0.14	1	0.14	0.2408	7.9375	1	0.14
100058124|F|0-16:G>C-16:G>C	TGCAGTCATAACTTTTCGCACTTGCACAACCCCAAACAAAGAAAAACATGATCCATTCGTAGTTGGTCA	0	0	999	0.122449	0.98	0.122449	0.21491	20.125	1	0.122449
100058132|F|0-29:A>G-29:A>G	TGCAGTCATCAAAATTGGCCTTTGCTGATGAGGTATCCCATTTACTGTACAGTGATGTTGCAAGGATGT	133	1	2.04e-22	0.0618557	0.97	0.061856	0.116059	3.14286	0.96	0.051546
100058152|F|0-48:T>G-48:T>G	TGCAGTCATTGGTCACACCGTCATAAAGTTTTCATCCAAACAGTCCCAGCCCTTTTGTGTCTTCGTTTC	0	0	999	0.113402	0.97	0.113402	0.201084	2.61538	0.961538	0.082474
100058176|F|0-44:T>G-44:T>G	TGCAGTCCAACGCCATGTTGTTATGCCGTGAGACCGATCACTGGGACTAAGAGTGTAACTTGTCAGGTG	0	0	999	0.4	1	0.4	0.48	8.01961	1	0.4
100058193|F|0-46:C>G-46:C>G	TGCAGTCCATCCTGCCTTGGCCTAAACATCAAGTGGTTTTATTATTGTGGGCCAAGACACGCATTTTGG	0	0	999	0.0618557	0.97	0.061856	0.116059	3.25	1	0.061856
100058301|F|0-16:T>G-16:T>G	TGCAGTCTATAAACAAGTTTATGGTAGAGAAACTCTGCAAGATTTAGAAAACCAACTCCCAACTGTCAG	10	1	1.22e-24	0.237113	0.97	0.237113	0.361781	4.28571	1	0.237113
100058402|F|0-7:T>A-7:T>A	TGCAGTCATTATATCACTAAAACGATTTGAGCAATGCATGTTGTGAATTTCTGTTGATAGGTGAGAACT	0	0	999	0.0941176	0.85	0.094118	0.170519	4.54545	0.954545	0.070588
100058429|F|0-40:T>A-40:T>A	TGCAGTGAAAGGTTCAGTGACATCTCCATTCCATACCACTATCATTGTTGAATTGGTAACACAACTCAT	0	0	999	0.0526316	0.95	0.052632	0.099723	16.1429	1	0.052632
100058445|F|0-49:A>G-49:A>G	TGCAGTGAACGTAATCCCACCAGTTGAAGCGTTTTTTTCAGATTACTTCGCGGTTGGGTTAGATTTATG	0	0	999	0.30303	0.99	0.30303	0.422406	4.775	0.961538	0.30303
100058482|F|0-38:T>G-38:T>G	TGCAGTGACCACTAGGCTGAGGCTACGATGAGCATAATGTATAAGAGATGGAAGTTTACAGCAACTCCC	0	0	999	0.262626	0.99	0.262626	0.387307	4.87879	0.961538	0.262626
100058517|F|0-41:C>G-41:C>G	TGCAGTGAGCGAGTCTGAATCAACCCGTAGCTTCCGAATTCGTCTATCCCATGCCCACTTCAAACCAAA	0	0	999	0.0505051	0.99	0.050505	0.095909	6.25	1	0.050505
100058520|F|0-58:G>A-58:G>A	TGCAGTGAGGAATCTCCAGTTATAGAGGCATCACTAGCCATCTCTACTTGATGCTGCTATTGGTGTATT	0	0	999	0.326531	0.98	0.326531	0.439817	3.52632	0.961538	0.285714
100058532|F|0-61:G>C-61:G>C	TGCAGTGAGTTTATATCAAAGGTCTCTTTTGTTCACTCTAGGCGCAACACATTGCCCTCTGCCTGGCGG	0	0	999	0.295918	0.98	0.295918	0.416701	5.17143	1	0.285714
100058576|F|0-66:G>A-66:G>A	TGCAGTGCAATATATTCATGTTGTCATACCGAGGGTAGGTACTTATGATTCTGTGTGCTGTTGTATAAT	108	1	1.22e-24	0.08	1	0.08	0.1472	3.5	0.961538	0.08
100058579|F|0-15:A>G-15:A>G	TGCAGTGCAATTTGAGTCTTTTTTCAATATTGAGGCTCCTCATAAATCTGTCTACTAGAAGTACAAAAC	0	0	999	0.0808081	0.99	0.080808	0.148556	3.4	0.96	0.070707
100058607|F|0-28:G>A-28:G>A	TGCAGTGCCATCCTGCATCTGCAAAAATATCATCTCCCTGACGATAATGAGCGTACCGGGTCCTACCCA	0	0	999	0.0909091	0.99	0.090909	0.165289	6	0.961538	0.080808
100058644|F|0-22:A>T-22:A>T	TGCAGTGCTTTCTTTCCTATGCTTTTGTTGGAGTTTTTGTCAATTGTGGAAGCTTGACTAGTTGCTATG	0	0	999	0.0537634	0.93	0.053763	0.101746	3.28571	1	0.021505
100058662|F|0-16:G>A-16:G>A	TGCAGTGGACTAGGAAAAGAGTTGAAGCAACAATGAAATGAGCAAAACCGAAGAAAAATGGTGTAGCAT	0	0	999	0.102041	0.98	0.102041	0.183257	3.08333	0.961538	0.102041
100058666|F|0-12:G>A-12:G>A	TGCAGTGGAGCAACAGCTTGATCAGCTTCAGACTGATCGTGAGGCTGAGAAACAAAAGGACGAGCCTTC	8	1	2.62e-26	0.459184	0.98	0.459184	0.496668	9.15517	0.961538	0.459184
100058693|F|0-42:G>A-42:G>A	TGCAGTGGCAATGACAAATGCAGCTACGCACCCAGTAGAGGCACGAAATTTCTGGCAGGGCCACCGAGT	0	0	999	0.11828	0.93	0.11828	0.208579	4.66667	0.954545	0.107527
100058736|F|0-52:T>A-52:T>A	TGCAGTGGTAGCATGTTCTACTTCATGCACAACAAAAGAAATCCAACACACGATGGACTCCTTTACCTT	2	1	1.22e-24	0.0609756	0.82	0.060976	0.114515	6.85714	1	0.060976
100058788|F|0-31:C>T-31:C>T	TGCAGTGTCATGATGACATGGGCTTGCCTTGTGGGGTGCTTCGGTTCCAGGAGAAGGGAGGTCATGGTA	0	0	999	0.151515	0.99	0.151515	0.257117	4.57895	1	0.151515
100058816|F|0-65:G>T-65:G>T	TGCAGTGTGTGGAAGGGGTTTTGAGAGATGATGGTACGAAGTGGATATTTGATTACACGTCCCTTTGGT	0	0	999	0.0505051	0.99	0.050505	0.095909	4.85714	1	0.050505
100058829|F|0-68:T>C-68:T>C	TGCAGTGTTCCTCCTCCGCCAGTGCTTTTACAATCATCAGAAACACTTACAATAGTCCAAGGATCAGAC	7	1	4.39e-24	0.154639	0.97	0.154639	0.261452	6.63158	0.961538	0.154639
100058832|F|0-18:G>C-18:G>C	TGCAGTGTTCTATAATAACATGAACAAAGCGATTTTCTAACTGGTCAGTTATGGCTGTTTCTTGCTACC	0	0	999	0.101124	0.89	0.101124	0.181795	7.91667	1	0.101124
100058838|F|0-31:G>A-31:G>A	TGCAGTGTTGGCAATTTCTCACATAGATCAAACTCTTGAAGTTGCTTGTTAGCGACCAAGCTTACAGAT	0	0	999	0.0851064	0.94	0.085106	0.155727	5	1	0.085106
100058844|F|0-11:T>G-11:T>G	TGCAGTGTTGTGCTAGCCAGGACCAAGGAGTACTGCTCAATATTTCATGGAAAAATTAGAGTAAGATTC	13	1	3.4e-25	0.119565	0.92	0.119565	0.210539	3.53846	1	0.119565
100058905|F|0-43:A>G-43:A>G	TGCAGTTACTTCAATCTGTTATAGTGATTCAAATAGGTCAGATGTTTTCATATGGTAAACCTCTTGAGC	105	1	2.64e-21	0.07	1	0.07	0.1302	4.5	1	0.06
100058925|F|0-6:T>A-6:T>A	TGCAGTAAGGAAAGGGGAACATTCATGGCATCTTGAGATTAGTGTAGGGGGCCTAGTTAGCGCTTTACT	123	1	2.62e-26	0.0638298	0.94	0.06383	0.119511	4.33333	0.961538	0.06383
100058935|F|0-57:A>T-57:A>T	TGCAGTTAGTATCTCGTTGGTGATTTCTCACTCTCCCTCTTACCCCTGTGAACAGTATGTTGGGGTTTC	0	0	999	0.0816327	0.98	0.081633	0.149938	2.6	1	0.081633
100059048|F|0-43:A>T-43:A>T	TGCAGTTCATTGTACTCTGAGCTTGCTCAAAGTTATCCCACACTAAGGAATTTGGTTCTTGTGGAGGCT	0	0	999	0.168675	0.83	0.168675	0.280447	13.65	0.96	0.108434
100059131|F|0-13:A>T-13:A>T	TGCAGTTCTCTAATGGTGCCTGTTGCAACATGATGGTAAATATAGAAAAACAAATAAGAGGGGTTGGAG	0	0	999	0.423529	0.85	0.423529	0.488304	6.88095	1	0.341176
100059149|F|0-52:T>A-52:T>A	TGCAGTTCTTCCTCTTCCTCTAAGGAACCACATACAATTGCTTCCCTTTACAAAAATGACCCTTGAAGT	0	0	999	0.10101	0.99	0.10101	0.181614	3.875	1	0.10101
100059186|F|0-62:C>A-62:C>A	TGCAGTTGAAGAAGAAACTGAGATACAAATCCGAACTGGAAGAGTAAGTCAAAGGCATGACGACTAAGG	0	0	999	0.0520833	0.96	0.052083	0.098741	4.16667	1	0.052083
100059187|F|0-10:G>C-10:G>C	TGCAGTTGAACATGTATTTTATGTGGAATACATTGAGTTCATCATTCATAATATTTAGGTTGGTTTCTA	0	0	999	0.243902	0.82	0.243902	0.368828	5.15385	1	0.170732
100059194|F|0-60:C>G-60:C>G	TGCAGTTGAATCAGATCCAGAAGGTGATTTGATGCAAGTTTTCCTCTTTTTTCTAATGTTGATATCATC	0	0	999	0.0707071	0.99	0.070707	0.131415	3.1	0.961538	0.070707
100059332|F|0-56:A>G-56:A>G	TGCAGTTGTAGGATCAACGGATAATTTCATTTTACTAATTATCCAACTGTAACAGTGTTGCAGAAAAAA	0	0	999	0.0808081	0.99	0.080808	0.148556	5.55556	0.961538	0.080808
100059347|F|0-68:C>T-68:C>T	TGCAGTTGTCCCCTTATTGAAAGAAGGATTGTTTTCAATTTGATCCTTGGTTACCTTAGAAGAAAAAAT	123	1	9.44e-26	0.0823529	0.85	0.082353	0.151142	2.85714	0.956522	0.070588
100059408|F|0-38:C>A-38:C>A	TGCAGTTTATCACTACAAAATCGAAAAACCAACCTGAGAATCGAATGTTCCTCAAGATACAACCCTCTT	0	0	999	0.0808081	0.99	0.080808	0.148556	3.5	0.961538	0.080808
100059446|F|0-12:G>T-12:G>T	TGCAGTTTCCAGTAATGGGTTTCCACCATTGGCATCTGACCAGAATCCGAAACATACCAAAAACAAAAC	0	0	999	0.0510204	0.98	0.05102	0.096835	3.6	0.96	0.040816
100059449|F|0-50:A>G-50:A>G	TGCAGTTTCCCCTAACCCATTACAATTATTCTATAGCCTTACTACTTTCTGCAAACTAAAAGGTGCCTT	0	0	999	0.152941	0.85	0.152941	0.2591	9.41176	1	0.082353
100059490|F|0-44:G>C-44:G>C	TGCAGTTTGAGCTGATCAAGGAGTACCTAAATCCAGTTTTAGGTCGAAACATTGTTGATGCTAGTTGTG	108	1	2.64e-21	0.0808081	0.99	0.080808	0.148556	4.11111	1	0.080808
100059491|F|0-68:G>A-68:G>A	TGCAGTTTGAGGATTTCGCTAATCGCAATGCATTTGGGCTGCTCACAAAATATGACACAACCCATCTTA	0	0	999	0.195122	0.82	0.195122	0.314099	13.75	1	0.121951
100059564|F|0-68:T>C-68:T>C	TGCAGTTTTCCAAATAGGAGTAACAATGAGGCCGAGCTCTTTCATTTTCGATGACCACTATCATTTTTC	0	0	999	0.0804598	0.87	0.08046	0.147972	4.1	1	0.068966
100059567|F|0-60:G>C-60:G>C	TGCAGTTTTCCCCTTGTACTGCGTGAGGTTCGCCTTCTCCCCTCAGTGGAAGCACATCCTCTTCGTGAC	4	1	5.68e-23	0.104167	0.96	0.104167	0.186632	5.5	1	0.104167
100059586|F|0-14:T>C-14:T>C	TGCAGTTTTGGAAACTGTGGAGCAAAAGGGAAACAGTTCACTGGCTTCTTTGTCATTTTGTTCAATATT	8	1	2.62e-26	0.466667	0.9	0.466667	0.497778	8.15094	0.958333	0.355556
100059611|F|0-27:A>T-27:A>T	TGCAGTTTTTCTTTTTTGGCCCGTTAGTTGTCCAGCGCCTCCTCCCATCTTATTTAGTTGACGCTATTG	0	0	999	0.16	1	0.16	0.2688	3.36842	0.961538	0.14
100059645|F|0-27:T>C-27:T>C	TGCAGAATAGAGAAGGAAACGATCTATCGTCAGTCTGCGACAAAAAACTTTATCTTGGGTGGAATATCA	0	0	999	0.22093	0.86	0.22093	0.34424	4.86957	0.956522	0.209302
100059878|F|0-15:A>T-15:A>T	TGCAGAAAGTTTTCATGGCATATAGTTCATAGATTTCTTTGAATTAGTAGCAGAGTCTCTGAAAATAAA	0	0	999	0.195402	0.87	0.195402	0.31444	4.19048	0.952381	0.16092
100059898|F|0-15:C>T-15:C>T	TGCAGAAATCAACAATCAAATATAAGCACGAACTTCCATTCTTTGAGCTTTCCTTGTCCTTACAGATCG	0	0	999	0.111111	0.9	0.111111	0.197531	5.18182	0.952381	0.088889
100060345|F|0-14:A>T-14:A>T	TGCAGAATTGGGAATGTTGCAGAAGCTCACTAGCTTGCTTCTTTGGGGCAATGCACTTTCGGGTCCAAT	10	1	1.22e-24	0.0652174	0.92	0.065217	0.121928	4.5	0.96	0.054348
100060396|F|0-58:C>T-58:C>T	TGCAGACAAAGAATGTGTTATGGTTTCAATGCTTGGAGGTGGTGTCTCTGCTTGTATTTTAGAGTATTC	0	0	999	0.120879	0.91	0.120879	0.212535	3.07692	0.96	0.120879
100060569|F|0-24:G>A-24:G>A	TGCAGACTTCTTTTTCAAATGACCAGTTGTTGCATTAGGTGGATGTTGAGATTTCACATCCTCATAATG	0	0	999	0.0666667	0.9	0.066667	0.124444	2.71429	1	0.055556
100061428|F|0-33:T>C-33:T>C	TGCAGCAACATTGCAACACATTTTGATGTTATCCACCTGAAGCTGTGGGCAAGCACCTAACAACATTTC	100	1	3.4e-25	0.217391	0.92	0.217391	0.340265	4.73913	0.961538	0.206522
100061998|F|0-67:C>T-67:C>T	TGCAGCATTTGTTAGGCATGGTACGTCTGAGTGTTGCAGAATCAAATTGACAAATTTCTGATAATTGTT	0	0	999	0.296296	0.81	0.703704	0.41701	7.44928	0.95	0.37037
100062259|F|0-56:T>A-56:T>A	TGCAGCCTAGAAGTTACAGGTTCAATCCTCAGGAAAAAATATGCCCAGATGGAGCTAATATGGGTTTTC	0	0	999	0.125	0.8	0.125	0.21875	2.78571	1	0.1125
100062354|F|0-65:C>A-65:C>A	TGCAGCGAACCGTAGCTGATGTACCTTGTGGTGGCTAAAATGCGCCGGCTCACTTCTGAGCCCATATGG	0	0	999	0.0860215	0.93	0.086022	0.157244	2.55556	0.956522	0.086022
100062384|F|0-32:A>G-32:A>G	TGCAGCGATCTCTGAAAGCTGGAGTAGGGTTTGTGCTGGCTACATCATGACTTGGGGTGATGATCTATA	0	0	999	0.252747	0.91	0.252747	0.377732	2.75	0.958333	0.241758
100063127|F|0-53:A>G-53:A>G	TGCAGGAATACGTTTATACAGGTGCGACGGCAGCCGAGGAGGAGTGGGCTTTGGAATGGAGTCTTCATG	0	0	999	0.438202	0.89	0.438202	0.492362	4.18367	0.954545	0.314607
100063432|F|0-52:G>A-52:G>A	TGCAGGCGAAGTGCACGGGCTTTACTGTGTATGTCCCTCTTATCTTTTCATAATTGATTCCTGATACAG	1	1	1.23e-19	0.0537634	0.93	0.053763	0.101746	3	0.956522	0.043011
100063568|F|0-64:A>G-64:A>G	TGCAGGGCCGAACATCAACTTTTATATGTGACAAAAGTTGAGCTTGTCTGATTGGTCTGAGTTCGAAGA	0	0	999	0.0722892	0.83	0.072289	0.134127	2.5	1	0.060241
100063877|F|0-33:T>C-33:T>C	TGCAGGTGTCTGGAATTTCAGGTACCAAATGTTCCAGAAAGTTTGCACCGAACACCAGATTGGCATGTT	28	1	5.68e-23	0.0875	0.8	0.0875	0.159687	5.44444	1	0.05
100064026|F|0-36:A>C-36:A>C	TGCAGTAAAATCCTTCTCCACAAATATTTTACCCGGCGCAATCCCTCACCATATGCATGAATGTTTCCT	0	0	999	0.0652174	0.92	0.065217	0.121928	10	1	0.054348
100064427|F|0-22:A>T-22:A>T	TGCAGTCACCTTTGGAGCTTTTTTTGGAGGAAACATCACTCTTCTTAGGGGCATTTTGTATTGGATTGC	0	0	999	0.0595238	0.84	0.059524	0.111961	2.66667	1	0.035714
100064435|F|0-28:C>A-28:C>A	TGCAGTCAGAAATATGGAGGCTACCTCAACCACATTTGAAGATATCATGTACCTGAATGGAATCAGAAA	0	0	999	0.060241	0.83	0.060241	0.113224	5	1	0.060241
100064687|F|0-28:G>A-28:G>A	TGCAGTGCACTGAGGAAGCCCACCGTCCAGTTGATTGTGGAACTGTCGCCCAGTGGATACTGAAGAACA	7	1	7.3e-27	0.153061	0.98	0.153061	0.259267	5.17647	0.956522	0.132653
100064757|F|0-34:A>G-34:A>G	TGCAGTGGCACTTTTCCAATGGCTCATTTTGCTTGTGTCCGACCCACAAAATACAAACTCCTAATTTGT	0	0	999	0.184783	0.92	0.184783	0.301276	5.85714	0.96	0.141304
100064950|F|0-8:A>G-8:A>G	TGCAGTTCGATGTACAAAAAAGAAACAAATAGCAGTTTCTTTAGATTGCTCAAGTGCTATTGATTGGTC	0	0	999	0.141304	0.92	0.141304	0.242675	4.5625	1	0.097826
100065146|F|0-12:C>T-12:C>T	TGCAGTTGTGCCTAATATGAACACTACTTCTACTTTGTTTTCCAAACCTCTGTCAGACCATAAAATCAA	0	0	999	0.253012	0.83	0.253012	0.377994	15.0769	1	0.13253
100065234|F|0-45:G>A-45:G>A	TGCAGTTTGATGGCATCCTTGTACCAAACTCACTGCCACCTGAGGACACACCATTCCACCAATTCTGCC	37	1	1.22e-24	0.20202	0.99	0.20202	0.322416	4.47826	0.961538	0.191919
100065889|F|0-55:A>C-55:A>C	TGCAGAAAGTAGCAGAATGGCAAACACAATAGACAACCACATTACTGGATTGCTCCGCATCAAGTCTGT	0	0	999	0.117647	0.85	0.117647	0.207612	2.5	0.95	0.105882
100071706|F|0-33:G>A-33:G>A	TGCAGCGGCTTGACGTTAGTATAAATCATCTCAATATATTGTTGTAACAAGAAAGCCACTCTATCTCCT	0	0	999	0.174419	0.86	0.174419	0.287994	4.31579	1	0.151163
100078354|F|0-29:G>A-29:G>A	TGCAGTTGTTGATTTGATGCTTTACGAGTAGTGCTTGCATGAATTATTGTCTGACCTGTAGTTGAATGA	0	0	999	0.134146	0.82	0.134146	0.232302	8.76923	1	0.109756
100154698|F|0-19:C>T-19:C>T	TGCAGAAAAAAGATGAACATGATATATCTTATCATGCTATTCCATTCCG	0	0	999	0.350515	0.97	0.350515	0.455309	5.95349	0.96	0.350515
100154724|F|0-29:C>A-29:C>A	TGCAGAAAATTCAAAGCCCTAACCACCTGAATATCAGCATCCG	20	1	3.93e-11	0.14433	0.97	0.14433	0.246998	7.65	0.96	0.14433
100154763|F|0-14:C>T-14:C>T	TGCAGAAATCTGCCTGCTTAGAAGGGCTCCG	0	0	999	0.0752688	0.93	0.075269	0.139207	2.85714	0.956522	0.075269
100154770|F|0-20:G>T-20:G>T	TGCAGAAATTGAGAATTATGTAAATTAGTTTAGTTTTGCAACTAACAATACCCTTACAGATCGGAAGAG	0	0	999	0.152174	0.92	0.152174	0.258034	5	1	0.152174
100154790|F|0-31:A>T-31:A>T	TGCAGAACAGTTTTTCGGGTGAGTTCCCGCATTCTTATGCTGATTGCAAGACACTGTTACAGATCGGAA	0	0	999	0.0729167	0.96	0.072917	0.1352	7.57143	1	0.072917
100154802|F|0-49:A>G-49:A>G	TGCAGAACTCCTAGCGACTCCAAGCCAACAAGAAGAATCCATTGTTGCAGCATCCCGTTACAGATCGGA	0	0	999	0.0823529	0.85	0.082353	0.151142	8.85714	0.954545	0.082353
100154808|F|0-43:G>C-43:G>C	TGCAGAACTGCTTCTTCAACTTCTGAGTGTGAAGTCGTATCTGCTTCCG	0	0	999	0.0520833	0.96	0.052083	0.098741	9.33333	1	0.052083
100154824|F|0-34:C>T-34:C>T	TGCAGAAGATTGACAAAGATGTGGCTACCACCAATCAGATCCG	29	1	1.41e-10	0.0833333	0.96	0.083333	0.152778	7.77778	0.961538	0.083333
100154838|F|0-15:T>C-15:T>C	TGCAGAAGGGACCTACTTTGTTGTGCACATCCG	0	0	999	0.265957	0.94	0.265957	0.390448	6.51515	0.958333	0.255319
100154879|F|0-35:T>C-35:T>C	TGCAGAATGAATCTGCAAAAGAAACATAGTAACATCACAAACGTATCCG	0	0	999	0.360825	0.97	0.360825	0.46126	19.2391	1	0.360825
100154887|F|0-43:T>C-43:T>C	TGCAGAATGTGATTGTCAACGGACTCTTTTAGCCTCTTCGCTCCCTCCG	0	0	999	0.0722892	0.83	0.072289	0.134127	5	0.956522	0.072289
100154903|F|0-14:C>T-14:C>T	TGCAGAATTTCGGATACGCCAAATCGACTTCAATCCAGATTTTCGAGATATTGTTACAGATCGGAAGAG	0	0	999	0.120482	0.83	0.120482	0.211932	9.83333	1	0.084337
100154910|F|0-18:T>C-18:T>C	TGCAGACAACACTTACGACGCCGACATGATATCCG	0	0	999	0.150538	0.93	0.150538	0.255752	9.72222	1	0.129032
100155006|F|0-17:T>A-17:T>A	TGCAGAGGGTGCTATGGAAACCAAACCATTGTCCG	0	0	999	0.15625	0.96	0.15625	0.263672	5.4	0.956522	0.15625
100155013|F|0-9:A>C-9:A>C	TGCAGAGTACAAGATTAGTAACAACTGATCAGAACTGAACTACATGGTTCTCCG	0	0	999	0.0659341	0.91	0.065934	0.123174	7.71429	0.958333	0.065934
100155028|F|0-41:A>G-41:A>G	TGCAGAGTGGCAATCATTTGCCTCAATGAATAATGTATAGAGCTATTTTTTTCCG	0	0	999	0.294737	0.95	0.294737	0.415734	14.6842	1	0.284211
100155053|F|0-40:C>A-40:C>A	TGCAGATACTTCTAGATTCCACACATATCGCAACAAGCATAAACTCGTTCAATTTTTACAGATCGGAAG	0	0	999	0.0927835	0.97	0.092784	0.168349	10.1667	1	0.092784
100155061|F|0-15:T>C-15:T>C	TGCAGATATCTGGAGCCTTGGATGCACAGTGTTAGAAATGTCCG	0	0	999	0.255102	0.98	0.744898	0.38005	18.4681	0.961538	0.744898
100155068|F|0-38:G>C-38:G>C	TGCAGATCAAGATTCAAAGGAGATGGAAGACCCCAACACTTGCTTTCTCCG	0	0	999	0.123711	0.97	0.123711	0.216814	6.5625	0.958333	0.113402
100155099|F|0-36:T>A-36:T>A	TGCAGATGATTTTGGTGGTTTCTGCTTCGGCCCACTAGGCTTCTACAATCCG	0	0	999	0.0515464	0.97	0.051546	0.097779	6	1	0.051546
100155116|F|0-38:T>G-38:T>G	TGCAGATGGCCTTTGGTCTAAAAGAAAGTTTCCCTTGTGTGCTTCCG	0	0	999	0.09375	0.96	0.09375	0.169922	9.81818	0.96	0.09375
100155121|F|0-16:T>G-16:T>G	TGCAGATGTAATCAATGAGCTGGATGACGGAGCCATTCTCCG	0	0	999	0.0625	0.96	0.0625	0.117188	5.125	0.961538	0.0625
100155128|F|0-34:A>G-34:A>G	TGCAGATGTTTTAGAACTGATGTAACTTTATGCTGTGTGCATGGGTCCG	0	0	999	0.255556	0.9	0.255556	0.380494	8.89655	1	0.2
100155158|F|0-17:G>A-17:G>A	TGCAGATTGATTGGATTACACCTTCAGGATAACAAAAAGCAAAAAACCCAAAAAAAATTACAGATCGGA	0	0	999	0.0555556	0.9	0.055556	0.104938	18.6	1	0.055556
100155163|F|0-6:T>C-6:T>C	TGCAGACTGTCAATTGATCATGTGCTTTGACTTTCACATTCCG	156	1	1.41e-10	0.119565	0.92	0.119565	0.210539	7.14286	1	0.119565
100155197|F|0-29:A>G-29:A>G	TGCAGCAAAGGTGGCTTTCCACCAGTTGAGAGAAGCATCCG	0	0	999	0.443299	0.97	0.556701	0.49357	12.338	0.961538	0.556701
100155202|F|0-39:T>C-39:T>C	TGCAGCAAATGATCCCACATTCCAAAGCACAAACCCATACGAAGTTATCCG	0	0	999	0.375	0.96	0.375	0.46875	15.2444	0.961538	0.375
100155219|F|0-8:G>A-8:G>A	TGCAGCAAATTTCTTAGCACTAAAGTCAATGGGTACTTTTGGACAAGGTCCG	0	0	999	0.241379	0.87	0.241379	0.366231	8.96296	0.95	0.206897
100155264|F|0-7:A>G-7:A>G	TGCAGCAGAAGTCTGGGACTAAAAAAGGCCCGAGCCCAGAAGTCCG	0	0	999	0.3125	0.96	0.3125	0.429688	8.77143	0.961538	0.3125
100155272|F|0-38:C>G-38:C>G	TGCAGCAGCAGAACCAAGCCACAGACTATCAAATAACTGATCAAGCCTTGGCTCTTACAGATCGGAAGA	0	0	999	0.0625	0.96	0.0625	0.117188	4.44444	0.958333	0.0625
100155282|F|0-22:T>C-22:T>C	TGCAGCAGTGAATTACAACATACAAATAGCATGCTTCAAGTGGATATTATCCG	0	0	999	0.40404	0.99	0.59596	0.481584	14.0556	1	0.585859
100155336|F|0-33:G>A-33:G>A	TGCAGCCAAGTCCGAGGGCTTTCCTTCCTTTTCATACCTATCCG	0	0	999	0.360825	0.97	0.639175	0.46126	9.725	0.961538	0.618557
100155374|F|0-25:G>A-25:G>A	TGCAGCCCCAAAGATGGTGAGATTGATCCG	0	0	999	0.494845	0.97	0.494845	0.499947	7.59016	0.961538	0.494845
100155398|F|0-20:A>G-20:A>G	TGCAGCCTAGGTCAATTTGAGCCTCTGACAATCCTGCCCTTTATTTTTCAATCCG	0	0	999	0.344086	0.93	0.344086	0.451382	10.0465	0.96	0.311828
100155402|F|0-25:G>A-25:G>A	TGCAGCCTCCTCAAGGACTCGAACAACACCGATTCCGACTGTTCCG	0	0	999	0.0625	0.96	0.0625	0.117188	7.28571	0.961538	0.0625
100155405|F|0-15:C>T-15:C>T	TGCAGCCTCTGTGGCTACCATTGCTTGGACGTCCG	0	0	999	0.134021	0.97	0.134021	0.232118	6	0.961538	0.134021
100155514|F|0-32:T>C-32:T>C	TGCAGCTGATACAATGCACGTTTGAGATTTCTCTTTGGAAAAAAGCAATTTATTACAGATCGGAAGAGC	0	0	999	0.120482	0.83	0.120482	0.211932	16.2727	0.956522	0.120482
100155540|F|0-23:A>T-23:A>T	TGCAGCTGTCGAAAGTTTACACTTGGGAAATATTCCG	0	0	999	0.421053	0.95	0.578947	0.487535	14.6667	1	0.568421
100155544|F|0-8:A>G-8:A>G	TGCAGCTTGTCTGGTTGAAGTTTGTTATGTTTGGATACTTGATCCG	0	0	999	0.409639	0.83	0.409639	0.48367	9.575	0.954545	0.289157
100155568|F|0-26:C>T-26:C>T	TGCAGCTTGTCTCGATGTAAAAATAATGAAAGCCTGACCTACAATGTCCG	4	1	2.44e-14	0.315789	0.95	0.684211	0.432133	14.3605	1	0.652632
100155580|F|0-6:T>C-6:T>C	TGCAGCCTTGTTTATTGTCTACAGTGCCTTGAGTGAATAATATCGGATCCG	0	0	999	0.4375	0.96	0.4375	0.492188	16.0577	0.961538	0.4375
100155646|F|0-9:C>T-9:C>T	TGCAGGACTTGAATCAAAGAATACACAATAATTTGGTTTGCCACTCCG	0	0	999	0.0561798	0.89	0.05618	0.106047	3.4	0.952381	0.05618
100155692|F|0-17:G>C-17:G>C	TGCAGGATTTATGAAGTCGTTGCAATTATAATGTATCAAATCAATAAATAATTTTACAGATCGGAAGAG	0	0	999	0.329268	0.82	0.329268	0.441701	9.29412	1	0.243902
100155702|F|0-46:T>C-46:T>C	TGCAGGCAACGGTAATTCTAGTGATCATAATTGATTATTACACTTCCGCATATTACAGATCGGAAGAGC	0	0	999	0.114943	0.87	0.114943	0.203461	6.41667	0.954545	0.091954
100155707|F|0-14:C>A-14:C>A	TGCAGGCAAGCATAATTGTGTTGTTGAATAGGCCCCAAACTGTCCG	55	1	1.57e-10	0.381443	0.97	0.381443	0.471889	7.85714	1	0.371134
100155711|F|0-42:G>A-42:G>A	TGCAGGCAATACAACTGAGTAAATGAGAGAAGAGAAAATGGCAGAATCCG	0	0	999	0.208333	0.96	0.208333	0.329861	8.13636	1	0.197917
100155723|F|0-18:T>C-18:T>C	TGCAGGCATCTTTGCGGGCTTCATCCG	0	0	999	0.147368	0.95	0.147368	0.251302	5.23529	0.954545	0.147368
100155735|F|0-34:T>C-34:T>C	TGCAGGCCTACATCAACAAAATCAGTCACTCTGGCCATCAATCCG	0	0	999	0.363636	0.99	0.363636	0.46281	15.6098	1	0.353535
100155737|F|0-7:G>A-7:G>A	TGCAGGCAAAAGAAGCAAGATATTTGAAACTTCCTATCCG	0	0	999	0.0729167	0.96	0.072917	0.1352	5.71429	1	0.072917
100155748|F|0-23:G>T-23:G>T	TGCAGGCTCTATGCGATAATTGGTTGTTTGTATTCAATTCCG	0	0	999	0.186813	0.91	0.186813	0.303828	5.95455	0.954545	0.153846
100155809|F|0-15:C>T-15:C>T	TGCAGGTAATAGTGGTGATTCACCTGGCAGCACTTCCG	0	0	999	0.0561798	0.89	0.05618	0.106047	6.57143	0.952381	0.05618
100155873|F|0-12:T>C-12:T>C	TGCAGGTGGAAACGCTTCAATGTCAGGTCCG	0	0	999	0.141304	0.92	0.141304	0.242675	8.42857	0.958333	0.141304
100155876|F|0-15:C>G-15:C>G	TGCAGGTGGCAGTCCGAAGATTAGGAAGTTGATCCG	0	0	999	0.175258	0.97	0.175258	0.289085	7.88235	0.961538	0.164948
100155880|F|0-33:A>G-33:A>G	TGCAGGTGGTCAAACAAGTAGAAGAAGCGAGACGGGTCCG	0	0	999	0.0721649	0.97	0.072165	0.133914	7	0.961538	0.061856
100155928|F|0-34:C>A-34:C>A	TGCAGTAAATACTATGCCAACTCTTGCTCAAAAAAAAAAAAAATCCG	0	0	999	0.10101	0.99	0.10101	0.181614	3.46154	1	0.090909
100156053|F|0-16:C>A-16:C>A	TGCAGTCCTTGTCCAAAATATTCCTTCTGCATGATCCG	0	0	999	0.0824742	0.97	0.082474	0.151344	7	0.961538	0.082474
100156086|F|0-30:C>T-30:C>T	TGCAGTGAAGTTATAGTCAACTTATTGCCTTCTATAGAAGCTATTGGTTTATAGTTACAGATCGGAAGA	0	0	999	0.195876	0.97	0.195876	0.315018	6.2381	1	0.175258
100156087|F|0-8:T>A-8:T>A	TGCAGTGAATACGTTATACTCTGAAGCGTCTACAGCAAGTCCG	0	0	999	0.350515	0.97	0.649485	0.455309	13.7875	0.961538	0.649485
100156095|F|0-21:G>A-21:G>A	TGCAGTGACGCAGCTTAGACCATCTATGGAACATCTCCG	0	0	999	0.5	0.96	0.5	0.5	18.0164	1	0.5
100156173|F|0-12:T>A-12:T>A	TGCAGTTACAATACCCAACTCAGCCGTCATGTATTTCCG	0	0	999	0.0707071	0.99	0.070707	0.131415	29.75	1	0.060606
100156276|F|0-37:C>G-37:C>G	TGCAGTTTATGATATGCTACGCCACGTGAGCTAGATGGCTCCG	0	0	999	0.145833	0.96	0.145833	0.249132	9.6875	0.96	0.145833
100156280|F|0-20:A>G-20:A>G	TGCAGTTTCACCCACCAGAAGAGTGACCTTCCG	0	0	999	0.208333	0.96	0.208333	0.329861	6.82609	0.961538	0.208333
100156281|F|0-7:T>G-7:T>G	TGCAGTTGCACTTGCCAGAATTCTTGATGGCAAATCTGTCCG	0	0	999	0.0918367	0.98	0.091837	0.166805	12.3	1	0.091837
100156294|F|0-26:C>T-26:C>T	TGCAGTTTGAATTGGGTGTAAATTTGTGGTGTGTATCCG	0	0	999	0.105263	0.95	0.105263	0.188366	8.5	1	0.084211
100156388|F|0-35:C>G-35:C>G	TGCAGAAACGAACAGACCAATCATTTTCCTTTATCGTCCG	0	0	999	0.333333	0.96	0.333333	0.444444	7.07692	0.952381	0.260417
100156409|F|0-23:G>T-23:G>T	TGCAGAAAGTCGTCAGAGTGCTTTATTATCCG	0	0	999	0.0879121	0.91	0.087912	0.160367	5.25	0.958333	0.087912
100156435|F|0-28:C>A-28:C>A	TGCAGAAATTCTTTATCGCTGTATGATTATCGTTTGGTGATTCCG	0	0	999	0.357895	0.95	0.357895	0.459612	12.0732	1	0.273684
100156439|F|0-12:T>C-12:T>C	TGCAGAAATTGTCACTTTCAATGTTTGTTATCTCGTCCG	0	0	999	0.159091	0.88	0.159091	0.267562	5.6875	0.956522	0.159091
100156484|F|0-26:T>A-26:T>A	TGCAGAACTCTTTCTCTAAATGCATTAGATATGGATCTATATAATTCCG	0	0	999	0.280899	0.89	0.280899	0.403989	5.7931	0.95	0.235955
100156520|F|0-34:C>A-34:C>A	TGCAGAAGTAAAATGGGAAAACCCTATTCTTTGTACGGTGGGTATCCG	0	0	999	0.060241	0.83	0.060241	0.113224	4.2	1	0.048193
100156547|F|0-5:A>C-5:A>C	TGCAGCATACCATCACTCTGCAAGAGCAATCCG	0	0	999	0.117021	0.94	0.117021	0.206655	6.57143	0.958333	0.106383
100156563|F|0-15:G>C-15:G>C	TGCAGAATCTTCCTACAACAATTGGTGCTTCCG	0	0	999	0.166667	0.84	0.166667	0.277778	5.2	0.95	0.154762
100156571|F|0-17:T>C-17:T>C	TGCAGAATGCAGAGAAACGGTGACATGAGGACCTTATCATTGTCCG	0	0	999	0.126316	0.95	0.126316	0.22072	6.17647	0.961538	0.126316
100156664|F|0-8:A>G-8:A>G	TGCAGACCGTAGACAGTGCTGTGAACATTCCG	0	0	999	0.126316	0.95	0.126316	0.22072	6.71429	0.96	0.126316
100156680|F|0-17:T>C-17:T>C	TGCAGACCTTTACAGCTCGGATCGTTCCG	0	0	999	0.228261	0.92	0.228261	0.352316	7.08	0.956522	0.217391
100156703|F|0-43:G>A-43:G>A	TGCAGACTGGGATGATAGAGAGTATATCGATGATCCTAGTGATATGAAGCCAGAGTTACAGATCGGAAG	0	0	999	0.05	0.8	0.05	0.095	7.25	1	0.025
100156711|F|0-27:T>C-27:T>C	TGCAGAGAAAACAGCAGCAGCTCTTGGCAGGGTCTCCG	0	0	999	0.115789	0.95	0.115789	0.204765	9.28571	0.961538	0.115789
100156717|F|0-19:G>C-19:G>C	TGCAGAGAACAACTTGGAGCAGGTTTTTAGGTATTTGGTCCG	0	0	999	0.163043	0.92	0.163043	0.272921	10.1111	1	0.152174
100156739|F|0-25:C>T-25:C>T	TGCAGAGACCCGATGTGTCTCTATTTTCTATGACATCAATCCG	0	0	999	0.191489	0.94	0.191489	0.309642	5.81818	1	0.170213
100156773|F|0-18:T>A-18:T>A	TGCAGAGCAATTTTCAAGAACCAGTAGCATCCG	0	0	999	0.190476	0.84	0.190476	0.30839	5.29412	0.956522	0.142857
100156878|F|0-18:G>C-18:G>C	TGCAGATAATTCCGACAACACAATAATGAAATAAGTCCG	0	0	999	0.0666667	0.9	0.066667	0.124444	6.875	0.956522	0.066667
100157018|F|0-15:T>C-15:T>C	TGCAGATTTGCTGTTCGTTGAAGAAGAAACTCCG	0	0	999	0.160494	0.81	0.160494	0.269471	5.05882	0.952381	0.135802
100157021|F|0-19:T>A-19:T>A	TGCAGATTTGGCTCAAACCAGCAAATATCCG	0	0	999	0.0795455	0.88	0.079545	0.146436	5.625	1	0.079545
100157056|F|0-21:T>C-21:T>C	TGCAGCAAAGAAGGATTCTACCGAGGTAATATCCG	0	0	999	0.1625	0.8	0.1625	0.272188	6	1	0.1125
100157065|F|0-16:A>T-16:A>T	TGCAGCAACAAATGTTTGTCGCAATATAACTTTCCG	0	0	999	0.101124	0.89	0.101124	0.181795	6.90909	0.956522	0.078652
100157097|F|0-33:C>T-33:C>T	TGCAGCAAGGACATTATCAGCTCTTGCTAACACTTTCCG	0	0	999	0.173469	0.98	0.173469	0.286756	14.0526	1	0.173469
100157155|F|0-8:A>T-8:A>T	TGCAGCAGTTGAGGTTTTACTCGTGAAGATGAACCGAAATCAACCTTGCAATCCG	0	0	999	0.075	0.8	0.075	0.13875	4.5	0.956522	0.0625
100157275|F|0-18:T>A-18:T>A	TGCAGCCAGAAAATCAATACCAACATAAGTTCCG	0	0	999	0.0843373	0.83	0.084337	0.154449	4.71429	0.954545	0.084337
100157315|F|0-17:C>A-17:C>A	TGCAGCCCTCAATCACAATAATTCTGACATCAGTCCG	0	0	999	0.0843373	0.83	0.084337	0.154449	9.33333	0.956522	0.036145
100157323|F|0-17:A>T-17:A>T	TGCAGCCGAATATATCTTTGTTATTGTTTGTATTCGAATTTTCCG	0	0	999	0.0864198	0.81	0.08642	0.157903	7.5	1	0.08642
100157354|F|0-21:C>A-21:C>A	TGCAGCCTCTGTTTTTTCTGAATAAGGAAAAACTCCG	0	0	999	0.0705882	0.85	0.070588	0.131211	7	1	0.058824
100157364|F|0-40:A>G-40:A>G	TGCAGCCTTGGATTTTGACTTGATACTCTTTCCTTGCTTGGGCTCCG	27	1	4.59e-11	0.0689655	0.87	0.068966	0.128419	3.66667	1	0.057471
100157368|F|0-14:A>G-14:A>G	TGCAGCCTTTGAGCGTTTGAAATCGTCCG	0	0	999	0.168675	0.83	0.168675	0.280447	8.77778	1	0.144578
100157426|F|0-6:G>A-6:G>A	TGCAGCATCCTGATGCAGTTGATGAGAATGACAACTGTCAGCTCCG	0	0	999	0.0869565	0.92	0.086957	0.15879	3.55556	0.956522	0.076087
100157442|F|0-15:T>C-15:T>C	TGCAGCTAATTGTGACGCTTGGCTTTTCCG	0	0	999	0.114943	0.87	0.114943	0.203461	8.81818	1	0.091954
100157455|F|0-7:A>G-7:A>G	TGCAGCTGGTTTATTGTTTGTGCAACCATTCCG	0	0	999	0.104651	0.86	0.104651	0.187399	5.90909	1	0.104651
100157466|F|0-33:C>T-33:C>T	TGCAGCTCAAAAGATAAAGCAGAAGGTATTTTCTTATCCG	0	0	999	0.139785	0.93	0.139785	0.24049	6.93333	0.961538	0.139785
100157517|F|0-11:T>C-11:T>C	TGCAGCTGCTTCGCATAAGAGACGTAATCCG	0	0	999	0.0674157	0.89	0.067416	0.125742	4.57143	1	0.067416
100157630|F|0-12:A>T-12:A>T	TGCAGGACTCTGTGAAACTTAGGCTTTTGCTGGTCCG	0	0	999	0.0531915	0.94	0.053191	0.100724	4.66667	0.956522	0.053191
100157651|F|0-32:T>C-32:T>C	TGCAGGAGGTAAATCTGAAACATAGCTCATTCCGGAGTCCCTGTCATCCG	1	1	1.13e-12	0.1875	0.96	0.1875	0.304688	5.65	0.961538	0.1875
100157790|F|0-30:T>A-30:T>A	TGCAGGGATCTCCCACAAAATTTTAGAGGAAAAACCATCCG	0	0	999	0.14433	0.97	0.14433	0.246998	12.9375	1	0.14433
100157809|F|0-12:A>G-12:A>G	TGCAGGGGAGTCGGCCCCATTCTTTCCG	0	0	999	0.386364	0.88	0.386364	0.474174	7.58537	0.952381	0.272727
100157818|F|0-21:G>A-21:G>A	TGCAGGGGTCCAATACTCCTTACACAAGTTGTCCG	0	0	999	0.0860215	0.93	0.086022	0.157244	5.625	0.961538	0.086022
100157824|F|0-13:A>C-13:A>C	TGCAGGGTACCCACAAAAAATGTACGCGTCCG	0	0	999	0.119565	0.92	0.119565	0.210539	4.07692	0.956522	0.108696
100157845|F|0-7:A>G-7:A>G	TGCAGGTGCACCCCTAACTTTCATGAAAGAGCAATATACCAAAATACTCATCCG	0	0	999	0.0595238	0.84	0.059524	0.111961	11.6667	1	0.047619
100157862|F|0-26:G>A-26:G>A	TGCAGGTATATGGCAAGGCCCTGCTAACATCCG	0	0	999	0.0927835	0.97	0.092784	0.168349	7.33333	0.961538	0.092784
100157894|F|0-12:T>G-12:T>G	TGCAGGTCTTGTGGAATTGGAGAAGTACTGAATCCG	0	0	999	0.102273	0.88	0.102273	0.183626	9.25	1	0.102273
100158001|F|0-9:A>C-9:A>C	TGCAGTAATCTACAACCGCTGGTGACTTTTCCG	0	0	999	0.227273	0.88	0.227273	0.35124	8	0.954545	0.204545
100158087|F|0-25:G>A-25:G>A	TGCAGTATTCTTTTGTCAATCTCGAAAGCCTTTCCG	0	0	999	0.310345	0.87	0.310345	0.428062	9.26471	0.952381	0.298851
100158095|F|0-28:A>G-28:A>G	TGCAGTCAACGACGAGCTCTTCTTCAAAGTTGCGGGACACAACTCCG	106	1	9.87e-13	0.202128	0.94	0.202128	0.322544	6.04762	0.958333	0.191489
100158139|F|0-7:T>C-7:T>C	TGCAGTCCAAAATTATGTCACACCTGCATCCTCCG	0	0	999	0.0795455	0.88	0.079545	0.146436	2.57143	1	0.079545
100158142|F|0-28:T>G-28:T>G	TGCAGTCTATTGTTCATCATGGAAACCAGAAGATCCG	0	0	999	0.188889	0.9	0.188889	0.30642	7.95455	0.958333	0.166667
100158158|F|0-29:C>G-29:C>G	TGCAGTGAAAACATGTGGACATCATTTTTGCTCCG	0	0	999	0.0851064	0.94	0.085106	0.155727	8.11111	1	0.085106
100158184|F|0-21:T>C-21:T>C	TGCAGTGACTACACTAGCATCCCCTATTTCCTTTTCCG	0	0	999	0.152174	0.92	0.152174	0.258034	9.75	0.956522	0.141304
100158357|F|0-50:C>T-50:C>T	TGCAGTTGATCCATTTCCTTCGGTGCTATGAGTCAACTACATTTGCTTGTTTTGTTACAGATCGGAAGA	0	0	999	0.05	0.8	0.05	0.095	11.75	1	0.025
100158404|F|0-49:T>A-49:T>A	TGCAGTTTCACAATTGGAGGACATATTGTCATGTTGTTTGGTGTTGGCTATCCG	0	0	999	0.172414	0.87	0.172414	0.285375	7.05263	0.958333	0.149425
100158522|F|0-41:A>G-41:A>G	TGCAGAAAGCATAGACAGAGAGACAAGACAGACAAAGGAAGGGGCGGGAAGCAGATTACAGATCGGAAG	0	0	999	0.358025	0.81	0.358025	0.459686	10.8974	1	0.259259
100158637|F|0-20:C>T-20:C>T	TGCAGAAGTAGCCTTAGGGTTTTTCAAATAACCTAATAAAACTGATCCGCCTTTACAGATCGGAAGAGC	0	0	999	0.0941176	0.85	0.094118	0.170519	3.44444	1	0.082353
100159163|F|0-15:C>T-15:C>T	TGCAGCAACACAAAATCCCAACAAAGGTGTCCG	0	0	999	0.0549451	0.91	0.054945	0.103852	4.57143	1	0.054945
100159587|F|0-21:C>A-21:C>A	TGCAGCGCATATCATGAGGTAAAACCATCCG	0	0	999	0.0909091	0.88	0.090909	0.165289	5	0.958333	0.090909
100160949|F|0-13:C>G-13:C>G	TGCAGTTATATGCGATGCTTTTGGTGGAATTTTTTTAGTTGAAAATCCG	0	0	999	0.159091	0.88	0.159091	0.267562	7.75	0.96	0.136364
100189610|F|0-61:A>T-61:A>T	TGCAGAAATCCAACATCTTTTTACTTCATGTCATCCAAAAACGAAATTTCTTCCCTAAAAATTGTCATT	0	0	999	0.141414	0.99	0.141414	0.242832	5.125	0.961538	0.131313
100189639|F|0-58:T>A-58:T>A	TGCAGGTAGTTTAGACCATGATTGAGAATGGTTAGTAATCTTTTCGAAAAATTCACACAAGCGGGTCAC	0	0	999	0.42	1	0.58	0.4872	7.2973	0.961538	0.56
100189668|F|0-43:C>A-43:C>A	TGCAGAGCATTCGCACAATTACACAGACACGAGTCAAATTGACACTTATCCACAGAAAAATACACCTAT	0	0	999	0.0612245	0.98	0.061224	0.114952	9.71429	1	0.061224
100189672|F|0-19:T>A-19:T>A	TGCAGATGCAGCCACTACAAATTTCCCTGAACAGCCATCAGAACTAGGTGCACGAATTATCCAACAGTC	0	0	999	0.295918	0.98	0.295918	0.416701	10.5278	1	0.285714
100189680|F|0-14:T>C-14:T>C	TGCAGCTACACCCACGAATATGAATGAAAAATTGTAGCTGGAAGATGGTATAGAAAAAACCAATGCAAG	0	0	999	0.326316	0.95	0.326316	0.439668	11.1944	0.96	0.315789
100189681|F|0-30:G>C-30:G>C	TGCAGCTATGAACACATTTGCAAAGGTCTTCAATTGAGAGGAGAGATGTTTTTGGGTTGGTTTTATGAG	0	0	999	0.130435	0.92	0.130435	0.226843	2.78571	0.958333	0.130435
100189707|F|0-6:G>A-6:G>A	TGCAGTAAGCATCTCTAACTGGGAATAACCAGAGGTGTTACCAATGCCCTTCAAACTGATCCTCTCCGT	0	0	999	0.209302	0.86	0.209302	0.33099	3.08696	0.954545	0.151163
100189754|F|0-20:C>T-20:C>T	TGCAGAAAAATCAGCGTAAATAAACAGCTTTCAAGGCATAAGCAAAACAACTTACAAACATATATAAAT	0	0	999	0.234694	0.98	0.765306	0.359225	11.9792	0.961538	0.765306
100189778|F|0-15:T>C-15:T>C	TGCAGAAAACTCTTCCTCCCTTGGTTTCTCCAGCTTTCCTAGCATCAGTCTTTGACCCGAGAATCAATG	0	0	999	0.0918367	0.98	0.091837	0.166805	3.91667	1	0.091837
100189780|F|0-54:T>C-54:T>C	TGCAGAAAAGAAAAACCAGGTTTTCTTTTCAGTCAGACAACTCTGATGGAAAGGCAATATATTGGTGAT	0	0	999	0.08	1	0.08	0.1472	3.1	1	0.08
100189832|F|0-64:A>G-64:A>G	TGCAGAAAATAGTTATATTTCTGGACTCAAGAAAGATGATATGGTGCTTGAAACTACTACGGGAGGTGA	0	0	999	0.104167	0.96	0.104167	0.186632	2.61538	0.96	0.09375
100189863|F|0-11:G>T-11:G>T	TGCAGAAAATGTTCCAAAGACCCTCCATAATGAAGTGATCCTCTTTTCTTCCTTCCTCCACAAACTCTG	19	1	4.39e-24	0.134146	0.82	0.134146	0.232302	8	1	0.085366
100189896|F|0-17:C>T-17:C>T	TGCAGAAACAAAGTCTATCATGAGTTATCCACCAGATAGAACAAATTACTGGGAGGAATTGTTGAAAGA	0	0	999	0.147368	0.95	0.147368	0.251302	2.52941	1	0.136842
100189918|F|0-39:T>C-39:T>C	TGCAGAAACACAGCTGACCGTAATTACAAATTCACAACACCCTTCAGTTATCAATTGATCGAGTATAAA	130	1	7.35e-22	0.180851	0.94	0.180851	0.296288	3.16667	1	0.170213
100189927|F|0-59:T>A-59:T>A	TGCAGAAACATAGATCTCATTGATTGTCAAATGTACAAGAGCATCCACAAGGACAAAGTAACATTCTTT	0	0	999	0.0505051	0.99	0.050505	0.095909	4	1	0.050505
100189942|F|0-24:T>C-24:T>C	TGCAGAAACCTTCATTTGAAGCTACTACTCTGTTCATCGGTTCACTGTACCCAGCAAAAATGACCACTA	108	1	1.22e-24	0.489583	0.96	0.510417	0.499783	4.36508	0.961538	0.510417
100189968|F|0-35:A>T-35:A>T	TGCAGAAACTTCCACCGTGAACATCTGGTGATCAATATTCTTTCTGGCCATCGGATTTTTTAGATGCAT	0	0	999	0.25	0.96	0.25	0.375	2.82759	1	0.21875
100189970|F|0-13:G>A-13:G>A	TGCAGAAACTTGAATGTCAACAAGTCAAAGGTATTTTGCTATAATGCAGGGGAAGTAAATGAGTTTTAC	0	0	999	0.0515464	0.97	0.051546	0.097779	5.66667	1	0.041237
100189970|F|0-31:T>C-31:T>C	TGCAGAAACTTGAGTGTCAACAAGTCAAAGGCATTTTGCTATAATGCAGGGGAAGTAAATGAGTTTTAC	0	0	999	0.268041	0.97	0.731959	0.39239	9.19355	0.961538	0.721649
100189992|F|0-23:A>G-23:A>G	TGCAGAAAGAGCTCCAAATTCTCGATGGCCAACTCCCAGCCCAAAGTTCCAAGATAAGGGAGATTGAGT	0	0	999	0.0722892	0.83	0.072289	0.134127	3.22222	0.95	0.060241
100190019|F|0-42:G>A-42:G>A	TGCAGAAAGGGAGGCCTGCAACCACCTCCATTTTTTTTCTACATCTTTGGTTTTGCCATGCAAAGGTCC	0	0	999	0.104651	0.86	0.104651	0.187399	4.2	1	0.104651
100190026|F|0-21:G>A-21:G>A	TGCAGAAAGGGTGAATGAAACAGTTCAACGCTTGAAAAAGTACTCTGAGAGGTTCAATGTCCAATTCGA	37	1	5.68e-23	0.360825	0.97	0.360825	0.46126	5.65217	0.961538	0.360825
100190055|F|0-66:T>C-66:T>C	TGCAGAAAGTTGAAATCGATAGGCCACCTTCCCCACCCTTTGAATCACTTGATAGGGTCCATAATTCCG	0	0	999	0.0843373	0.83	0.084337	0.154449	4.57143	1	0.060241
100190069|F|0-45:T>C-45:T>C	TGCAGAAATAAACACAATTTTCACTAATTGCAGTGATAGAGTAACCGTTGGGCGTGCTCTGGATCTGCC	24	1	2.62e-26	0.44898	0.98	0.44898	0.494794	6.90909	0.961538	0.428571
100190076|F|0-57:C>G-57:C>G	TGCAGAAATAAATGAACAGAGTTTACATAGGAAAGGAAGTCAATCCGAACAAAGTGCGCAGAAACGAAG	0	0	999	0.311828	0.93	0.311828	0.429183	2.64103	1	0.290323
100190083|F|0-48:T>G-48:T>G	TGCAGAAATAGAAACGTCGATGAGAAAAAAGTATAGTGGAGGCATTGGGGGCCGCACCATGTACTCTGT	0	0	999	0.22449	0.98	0.22449	0.348188	2.88889	0.961538	0.22449
100190086|F|0-21:T>A-21:T>A	TGCAGAAATAGCAAGTGGGGAAGAACAAGTCAAAGCGGATGCAATCAGAATTGGACGTTACACTGATGG	0	0	999	0.09375	0.96	0.09375	0.169922	3.25	1	0.09375
100190094|F|0-28:G>A-28:G>A	TGCAGAAATATTAGATGAAAAATTGTTCAGTATTGTGTAATATGTAGCACAAGATAAAACAGAAACATT	24	1	2.66e-16	0.483146	0.89	0.483146	0.499432	14.2281	1	0.337079
100190139|F|0-48:C>T-48:C>T	TGCAGAAATTACGGGGGTTAGACTTCCTGCTTTTTATCTTGGACTTGGTTAGAAAAATGGTTCATTGTA	0	0	999	0.136842	0.95	0.136842	0.236233	4.06667	1	0.115789
100190140|F|0-53:G>A-53:G>A	TGCAGAAATTAGCAAAAAATGAAAGAGAGTTGACTACTTTGGATTTTCTCAATAGCGGTGAGTATCAAG	0	0	999	0.453488	0.86	0.546512	0.495673	12.6333	0.956522	0.360465
100190149|F|0-56:T>C-56:T>C	TGCAGAAATTTACTATAACCAATGTCAAAGAAACCAACTTCACTTGAAAGAAAGAACGAATCAATAACC	0	0	999	0.0515464	0.97	0.051546	0.097779	2.5	0.96	0.041237
100190168|F|0-13:A>C-13:A>C	TGCAGAACAAAAACCACAACTCAAAATCCTCACCATACCATTGTTCGCAATTACAATCAAAGGCACGTG	0	0	999	0.0952381	0.84	0.095238	0.172336	6.25	0.952381	0.083333
100190235|F|0-38:T>A-38:T>A	TGCAGAACATGGATAATCATATTCATTTACTTATTTCTAGATATTTTTGGTATAGAGTGATAAAAAAGG	0	0	999	0.104167	0.96	0.104167	0.186632	5	0.961538	0.104167
100190237|F|0-35:G>C-35:G>C	TGCAGAACATGGGAAATACTTGCTTTATGAACAGTCCTATCCAATGCTTAGTCCACACACCCCCACTTG	21	1	2.62e-26	0.185567	0.97	0.185567	0.302264	5.41667	1	0.175258
100190253|F|0-52:C>G-52:C>G	TGCAGAACCAAAAGATTCATCACAATTAGGCATTAGAATTTCACCATAAATAGCATGAAGACAAACGGG	0	0	999	0.0638298	0.94	0.06383	0.119511	3.375	0.96	0.053191
100190318|F|0-13:T>G-13:T>G	TGCAGAACTCGAAGATGTGCCAGCTTCAGATGTTGGCCCACTGTCTTATTTGTCATCTGGCTGTGAATT	0	0	999	0.0729167	0.96	0.072917	0.1352	3.2	1	0.0625
100190327|F|0-46:C>T-46:C>T	TGCAGAACTGCTTGAGCACCAACTTTGTCAACTTGAATGCAGTGAATCTGTCTGTTGGTTGACATTCCT	127	1	5.68e-23	0.2	1	0.8	0.32	20.6476	1	0.7
100190344|F|0-27:A>T-27:A>T	TGCAGAACTTGAAATATGCCAAACTAATACATGAAAATGCAGAATTCATCTAAAAAGAAATATTAGCAA	0	0	999	0.0731707	0.82	0.073171	0.135634	4.75	1	0.060976
100190396|F|0-25:A>C-25:A>C	TGCAGAAGAATATGTTTTATTTTTCCTTTAGCCACAGATTTCAAAGATTTTATGCATCTAAAACAACAA	0	0	999	0.234694	0.98	0.234694	0.359225	7.15152	1	0.234694
100190408|F|0-24:A>T-24:A>T	TGCAGAAGACACGATCAATATTACTGAATCTGAAAGGCCAAATAGATAAAGGATTGCCAATTATAGGGG	1	1	7.35e-22	0.484848	0.99	0.515152	0.499541	7.53846	0.961538	0.515152
100190494|F|0-51:A>G-51:A>G	TGCAGAAGCTAACATATATGCTTATGTTGTTTTGCCAATTTTCAGAAGACAGAGACCTATAGACTTGGC	10	1	5.68e-23	0.31	1	0.69	0.4278	7.10465	0.961538	0.69
100190505|F|0-55:T>C-55:T>C	TGCAGAAGCTCCATTACATTCGCTGGGAAGCTGTTCTGTAGTAAAATAAACTATGCTTATTACGTGAAA	0	0	999	0.464646	0.99	0.535354	0.4975	8.81429	1	0.525253
100190507|F|0-47:C>T-47:C>T	TGCAGAAGCTGAGAAAGGCCCTGAGAAATCGGGGTCAGAGCCACAACTTCAACCAGTTGATCCAATCAT	16	1	2.64e-21	0.0526316	0.95	0.052632	0.099723	2.85714	1	0.052632
100190511|F|0-60:T>G-60:T>G	TGCAGAAGCTGGATCTGTTATTTCAAGCAAATAGTGGATATCAAGAAATGATGAAAAATAGTACCATGG	0	0	999	0.123711	0.97	0.123711	0.216814	8.86667	1	0.123711
100190512|F|0-57:T>C-57:T>C	TGCAGAAGCTGTCAAGCTGTCTGGAGAAAAGTCAGCTGTGTGTATTCTCTATCTCTACATGCTTATAAA	37	1	4.39e-24	0.313253	0.83	0.313253	0.430251	6.03125	1	0.180723
100190540|F|0-17:C>T-17:C>T	TGCAGAAGGATATATTATGGATCCATGGCAGCAAGTTTATACTGGCATGCTTCTAATTATGAACTTGGC	0	0	999	0.0526316	0.95	0.052632	0.099723	2.8	1	0.042105
100190587|F|0-62:G>A-62:G>A	TGCAGAAGTCTTGCCTTTTCCTCTTTACTGAAGCCTTGAACCACCTCCCAGAACCACTGTATAACAGGT	28	1	1.22e-24	0.393939	0.99	0.393939	0.477502	11.7959	1	0.393939
100190625|F|0-15:G>A-15:G>A	TGCAGAAGTTGCCTCACGCTATCAGACTCTACATCTATGCCAGTATTTAGTAATCCAAGTCTTAGAAGA	0	0	999	0.256098	0.82	0.256098	0.381023	16.1071	1	0.219512
100190646|F|0-25:C>T-25:C>T	TGCAGAATAAATATTAGGATATTTATTCCACGAATCACTATGACAACCTTTCCTAATACAATAGGTCAT	0	0	999	0.373626	0.91	0.373626	0.468059	4.73171	0.958333	0.274725
100190655|F|0-45:G>A-45:G>A	TGCAGAATAACTTGACCAGCATACAGCTGCTAAATCCAGATAACAAATACACTGATCAGAATCCATCAA	102	1	1.22e-24	0.07	1	0.07	0.1302	4.25	0.961538	0.07
100190665|F|0-32:C>G-32:C>G	TGCAGAATAATGGGTAGAAGTGTACCTGTTTCGGTGATGCATTCTTCTGCAATTTCATATCTGGAGCTT	0	0	999	0.151515	0.99	0.151515	0.257117	3.83333	1	0.151515
100190699|F|0-10:A>T-10:A>T	TGCAGAATATTTTATATAGAACTGAGTTATATCCATCAAACTAAACGAAAAGGAAACAAAGAATCATAT	105	1	1.22e-24	0.488889	0.9	0.488889	0.499753	5.10909	0.952381	0.411111
100190728|F|0-64:C>T-64:C>T	TGCAGAATCAGGCTGTTGCAGCATTACAGTTTGGAAATGCAGTACCTCTAGCACCCTGTAGTAATTTCC	117	1	4.39e-24	0.5	0.98	0.5	0.5	7.93846	0.961538	0.5
100190739|F|0-50:A>C-50:A>C	TGCAGAATCCATGTTCTTCACTTAGCATTCGAGCTGCCTTTGTGCATTTCCAGAAACGTGAATTTCTTT	0	0	999	0.346939	0.98	0.346939	0.453145	8.51111	0.961538	0.326531
100190741|F|0-6:G>A-6:G>A	TGCAGAATCCCCACCCCTTGCTCATCTTCTTCACAGTAAGGGCTCTGCAATGCCCCTTTCTACTGGTTT	118	1	2.62e-26	0.0888889	0.9	0.088889	0.161975	4.6	0.96	0.088889
100190752|F|0-28:C>G-28:C>G	TGCAGAATCGTTATAATAAATACGATATGTAGTGAGAAAACATGGTACAATTTGATGGGTCAGAAGATA	0	0	999	0.108696	0.92	0.108696	0.193762	11.3846	1	0.076087
100190752|F|0-52:T>A-52:T>A	TGCAGAATCGTTATAATAAATACGATATCTAGTGAGAAAACATGGTACAATTAGATGGGTCAGAAGATA	0	0	999	0.2	0.9	0.2	0.32	6.57143	0.96	0.188889
100190802|F|0-15:G>A-15:G>A	TGCAGAATGCAGTGCAGGAACTTTGAATGATGAAATTGCTGACAAACCTGGTACCAGTGGATCAGAATC	114	1	5.64e-28	0.177083	0.96	0.177083	0.29145	3.66667	0.961538	0.177083
100190816|F|0-61:C>G-61:C>G	TGCAGAATGCTTTTGAGCTGGCTTCATTCTTTTGGTTTTGGGTACACTCTCCTCCATTTCTGGATTTCT	0	0	999	0.14433	0.97	0.14433	0.246998	8.47368	1	0.14433
100190833|F|0-64:G>T-64:G>T	TGCAGAATGTGCGTCAACAATATGGAGGTTTTGAGCAATGGAATATTTTGTGGAAGTTGTATTTTCCAG	0	0	999	0.27551	0.98	0.72449	0.399209	6.34831	0.961538	0.714286
100190869|F|0-34:A>G-34:A>G	TGCAGAATTCTTTGAAAGTAAATAGCTTGAGGCTGGTAGTAGCATGGCTTACGTAAACCAATTTGGTGT	0	0	999	0.0736842	0.95	0.073684	0.13651	5.11111	0.958333	0.063158
100190889|F|0-8:G>T-8:G>T	TGCAGAATTGGCGCATCGCTGGAAGATGGTGCAGTTGATTTGAACGGGGAATGTTGGGATGCAGAGGGA	20	1	1.22e-24	0.104167	0.96	0.104167	0.186632	4.38462	0.961538	0.09375
100190913|F|0-51:C>G-51:C>G	TGCAGAATTTGCACCATTCTGGTGGATTGGATGATAATGGAAAGCCTGATAGTAATTCACCTTCGGAGT	0	0	999	0.0612245	0.98	0.061224	0.114952	5.14286	0.961538	0.061224
100190957|F|0-13:T>G-13:T>G	TGCAGACAAAAATGTATGCTCTTTATGCCCTAAGCTATTAGGCCAAAACAAATAGAGCCTTACAGATCG	0	0	999	0.178947	0.95	0.178947	0.29385	4.8	1	0.168421
100190963|F|0-14:G>T-14:G>T	TGCAGACAAAAGGATAGGTGGATATGATATATCAGCTTTCTATACAAGAGAAGTAAACAAAAAAATTAT	0	0	999	0.211111	0.9	0.211111	0.333086	5.68	0.958333	0.144444
100190994|F|0-23:A>G-23:A>G	TGCAGACAAGAATTTCAGATTATGAAATGATTTACATAAATTCAAGACTGTCAAAACTCAAAAGAGACT	0	0	999	0.21875	0.96	0.21875	0.341797	4.08	0.961538	0.21875
100191020|F|0-33:G>A-33:G>A	TGCAGACACACTCTTTCAACCATACATGACAACAAAATCACTCTGACCACAAATGGAAAACAAAAAACG	0	0	999	0.141414	0.99	0.141414	0.242832	3.1875	0.961538	0.131313
100191212|F|0-41:G>A-41:G>A	TGCAGACCTTTGATGCTCTTTTGCTGTTGTATAGTATGTGGAGAGGTTGTTGAGCTCATGACTTTGTTT	0	0	999	0.0833333	0.84	0.083333	0.152778	15.4286	1	0.071429
100191223|F|0-8:A>G-8:A>G	TGCAGACGGTATGGCGAATCTCACTTTTCCAAGGGTGTTGCTTCGTGGAGTTTCAGAATATGGTATTCT	0	0	999	0.0617284	0.81	0.061728	0.115836	6.66667	0.952381	0.061728
100191258|F|0-25:C>T-25:C>T	TGCAGACTAGTATCTTGTGGGCTACTGGTGGTTGAGGCTACCAGTTTTGTATCGCCCAAATGGGTTCCT	0	0	999	0.170455	0.88	0.170455	0.2828	7.25	1	0.147727
100191258|F|0-52:C>T-52:C>T	TGCAGACTAGTATCTTGTGGGCTACCGGTGGTTGAGGCTACCAGTTTTGTATTGCCCAAATGGGTTCCT	0	0	999	0.0681818	0.88	0.068182	0.127066	9	1	0.045455
100191271|F|0-14:T>A-14:T>A	TGCAGACTCATATAACTAGGGATTTATTAGGATATCTAAAACATAAGAGCACACATCATATCTAGCATA	0	0	999	0.176471	0.85	0.176471	0.290657	4	1	0.082353
100191278|F|0-33:T>C-33:T>C	TGCAGACTCGAGCAAAATTTGAAAGCCTGTAGACGAAAGAGAACGTGAAAACCAACTCTAACAAGTAAA	0	0	999	0.268293	0.82	0.268293	0.392623	12.8333	1	0.195122
100191349|F|0-64:C>T-64:C>T	TGCAGACTTGGTTGTGTACAGAACAAATAGCGAGAAAACAGTGTGACACAACTAAGCAGATGTCTACAA	0	0	999	0.464286	0.84	0.464286	0.497449	12.56	0.958333	0.27381
100191364|F|0-30:G>A-30:G>A	TGCAGACTTTTGCAATCTTTCAGATTCAGGAACAAAAGATGTACGAGAAGTCTGATTGAATCGTGAAGC	125	1	3.42e-20	0.121212	0.99	0.121212	0.213039	3.92857	0.961538	0.121212
100191433|F|0-19:G>A-19:G>A	TGCAGAGAATGAAAGAGCTACAAGCCAGTGAAGGGTCATCGTTGGACGAGAAGATGCTTCGTTTGGGTG	0	0	999	0.357143	0.98	0.357143	0.459184	7.02326	0.961538	0.346939
100191479|F|0-18:T>C-18:T>C	TGCAGAGACTGCGACTGCCGGAGACCTGCATAGAACGTAGGCATGCGTAAAACTTGGAAGAACAAAAGG	0	0	999	0.181818	0.99	0.818182	0.297521	10.1809	1	0.777778
100191502|F|0-49:A>T-49:A>T	TGCAGAGAGCACGGATATAGTTGATGAGGCAATCACGTTCTTTCGCGCTTATGTGTTCTTTCGGAACTT	131	1	1.22e-24	0.0526316	0.95	0.052632	0.099723	5.16667	1	0.042105
100191508|F|0-50:C>G-50:C>G	TGCAGAGAGGTGAAGTTGATTCATTCACTGGCGACTCGCAACTCCAAAAAGCCAAACAAAAGATGAGCA	0	0	999	0.0918367	0.98	0.091837	0.166805	3.15385	1	0.091837
100191610|F|0-16:T>C-16:T>C	TGCAGAGCTAGTTGACCGAACTAGATTTTTTTCTACTTCAAAAGGTTTCACCATTACTAGCTGGCCAAG	0	0	999	0.0531915	0.94	0.053191	0.100724	4	0.956522	0.053191
100191654|F|0-26:G>C-26:G>C	TGCAGAGGAGGCTGACCAAGGGCCAGCAGGACAGGAGTTTCGACAATGTGTTTGGGAATGGGAGTCCCT	0	0	999	0.0666667	0.9	0.066667	0.124444	4.25	0.956522	0.055556
100191657|F|0-12:A>G-12:A>G	TGCAGAGGATATGTAGCCCTCGAAAATTTGAGCTGACAGAGGGTAGGAGCCCCAAATTCACTGCAAAAG	0	0	999	0.060241	0.83	0.060241	0.113224	3.16667	0.954545	0.060241
100191659|F|0-45:A>G-45:A>G	TGCAGAGGATATTCTATTTTAGCCGGCAGGGTTAGTCCAACCTCTGGAAGAAATAAGAACTTGGCAATA	0	0	999	0.101124	0.89	0.101124	0.181795	4.7	1	0.101124
100191661|F|0-41:C>T-41:C>T	TGCAGAGGATTATGCATCTGGCATAAGGGTAAATGTTTCCTTGGACAAGCATTTCTTTCCACCACAAAT	0	0	999	0.193878	0.98	0.193878	0.312578	8.16667	1	0.193878
100191665|F|0-57:G>T-57:G>T	TGCAGAGGCAGTTGTTTCATCGATGCAGGCAACAAAATTGTCCCAATGTTCGGATGATATAAGTTTGAC	0	0	999	0.22449	0.98	0.22449	0.348188	4.65385	1	0.214286
100191701|F|0-22:T>A-22:T>A	TGCAGAGGTCTTCTACTGATCTATCTTGGCCTTCAGCTCCCGCTGCCGAGTTTTATATAGTTTCTGTTT	0	0	999	0.247423	0.97	0.247423	0.372409	12.2857	0.961538	0.247423
100191714|F|0-49:G>C-49:G>C	TGCAGAGGTTGCTAGCTTCATTGCATTGCATGCTTGTTTCATTGTTGGGCCTACTTGTTGCACTGAACA	0	0	999	0.0816327	0.98	0.081633	0.149938	3.11111	1	0.081633
100191726|F|0-7:T>A-7:T>A	TGCAGAGAAAGCAGACAGAAACATACCCACCATGAGCTTCAGCTCCAGGCTCCCCAGCTATGCCACCTT	10	1	5.68e-23	0.107527	0.93	0.107527	0.19193	7.46154	1	0.096774
100191733|F|0-6:G>A-6:G>A	TGCAGAATACTCTAACTCAAAACGTTCTGGGAGTTGGAAATCAAGCTGCCATAATAAGCACCAAGTTGT	129	1	5.68e-23	0.157895	0.95	0.157895	0.265928	5.35294	0.96	0.157895
100191750|F|0-16:A>G-16:A>G	TGCAGAGTATTTTGATGCATATCAGAGTCTTGTACCCGAAGAGTTTCCACAAAGAAGATTTCTTGATGA	116	1	2.62e-26	0.282828	0.99	0.282828	0.405673	6.21622	0.961538	0.282828
100191758|F|0-25:C>A-25:C>A	TGCAGAGTCATAAGGGAAACATTCCAGGCTAATATTTTTGCTAGAGAAAGAACTAAACTATTTATCCTT	0	0	999	0.295918	0.98	0.295918	0.416701	3.57895	0.961538	0.295918
100191796|F|0-33:G>A-33:G>A	TGCAGAGTGGAAGATAAAAGGACCTCTGATGGAACAAGGTAAGTGTTATTGCTAATAAGGCCCTCTGAT	0	0	999	0.134021	0.97	0.134021	0.232118	3.88235	0.961538	0.134021
100191804|F|0-38:G>T-38:G>T	TGCAGAGTGTTTCTTCACTGAAATAAATATCAGAAGATTGAAGACGAGATTTTCTTTCAACAGCTATGT	0	0	999	0.353659	0.82	0.353659	0.457168	12.7222	1	0.256098
100191811|F|0-58:C>T-58:C>T	TGCAGAGTTAGGAGACCTTTCAAGTTTGCAGATTGCATTGAATCTCAGCTTCAACAATTTCGCAGGGCC	0	0	999	0.464646	0.99	0.464646	0.4975	4.24561	1	0.454545
100191854|F|0-65:C>A-65:C>A	TGCAGAGTTTCTGCTAATCTCATCTGCATCCTTCTTTGGACTTATAGTCTTCCCACCAGAGGCGGACTG	0	0	999	0.09	1	0.09	0.1638	4.27273	1	0.09
100191877|F|0-39:T>C-39:T>C	TGCAGATAAAATGTTTGAATCAGCAATTGATAATAGTTTCCACGCCGTAAAGTTGTATGTTATATGTTT	0	0	999	0.0808081	0.99	0.080808	0.148556	20.6364	1	0.080808
100191886|F|0-9:A>G-9:A>G	TGCAGATAAGGTTTTGGATGCTGCTGAAGCAGCTGAAAAACAAGCTCTATCTGCAACCTCCAAGGCTAC	128	1	2.64e-21	0.484536	0.97	0.515464	0.499522	10.5373	0.961538	0.515464
100191904|F|0-17:T>A-17:T>A	TGCAGATAACTTTTCCAAACTCAACCCATGTATCATGTCTCTCAATGTGAAATCAGTGTACACTCGACC	0	0	999	0.216495	0.97	0.216495	0.33925	16.9655	1	0.206186
100191925|F|0-5:C>A-5:C>A	TGCAGATAATGAAGTAGCTTCACGACTTTGTTTTTGTAGCTTTTGGATCTTCAATTCTTGACCATCACA	0	0	999	0.428571	0.98	0.428571	0.489796	10.4528	1	0.418367
100191932|F|0-29:A>G-29:A>G	TGCAGATAATTCAGGAAGGTGTGCATTGTGCTAAAAGCACCTTCATCTTTTACAATGTGGAGGATTTGT	0	0	999	0.0909091	0.99	0.090909	0.165289	5.3	0.961538	0.080808
100191973|F|0-30:T>A-30:T>A	TGCAGATAGCCACTGCGAGTGGCTACTGACAATTCCATCCATGCCAGATGCAATTTTTTTTAGATTCAT	0	0	999	0.28866	0.97	0.28866	0.410671	4.9375	0.961538	0.28866
100192000|F|0-34:A>G-34:A>G	TGCAGATAGTTGGAGTATTGTGAAAATGTTGGTCGTGTATAAAAACCATTTTGGAACCAATGGATTCCC	0	0	999	0.102041	0.98	0.102041	0.183257	2.76923	0.96	0.102041
100192035|F|0-6:T>C-6:T>C	TGCAGACATCATCCTTTCACCAAAATATGCCAGCAACTGAAAAGAAAAACGAAAGATAAAATATTTGAA	0	0	999	0.112245	0.98	0.112245	0.199292	15.5	1	0.112245
100192036|F|0-24:G>C-24:G>C	TGCAGATATCCATATTCTAACTTTCGAACATCAAAGAATTATAGGTTTGCCATTGAAGAAAATGGTTCT	0	0	999	0.122222	0.9	0.122222	0.214568	2.84615	0.956522	0.1
100192079|F|0-44:T>C-44:T>C	TGCAGATATTTGATGATTATTTGCATAAGCATTCCTATTCAAACCACCTTCCATCAGAAAAACGTTGCT	0	0	999	0.24	1	0.24	0.3648	4.64516	0.961538	0.24
100192125|F|0-36:C>G-36:C>G	TGCAGATCCACGTGATTACTCGTTCATTGGAGCACAGATTGGCATAGGGTTTTAGAATCATAGAATGGA	0	0	999	0.0510204	0.98	0.05102	0.096835	10.1667	1	0.05102
100192149|F|0-68:C>G-68:C>G	TGCAGATCCTCTAGACCCTGAATATCAACATAAATATATGGATCATCATCTATAGGTAACCACGGATCG	0	0	999	0.22449	0.98	0.22449	0.348188	4.17857	0.961538	0.22449
100192158|F|0-11:G>A-11:G>A	TGCAGATCGGAAAGGCCTAAACTATACCCACAATCTTCAACCCAAAAGGCACAAGTGTGCTAGTTACCA	0	0	999	0.144578	0.83	0.144578	0.247351	3.07143	1	0.084337
100192187|F|0-52:A>G-52:A>G	TGCAGATCTTACTTTTCTTGCTTATCGCCATAGAAATTACTCTAAAGTAAGTGAGGTAGCTTCTAGTAT	116	1	5.68e-23	0.10989	0.91	0.10989	0.195629	2.63636	0.958333	0.098901
100192192|F|0-25:T>A-25:T>A	TGCAGATCTTGTCAGGGTCCTCATCACCCTTTTCTTGACGAATTTCATTATTTCAACGGTATTTTTGGC	0	0	999	0.22	1	0.22	0.3432	7.78571	1	0.22
100192229|F|0-16:A>G-16:A>G	TGCAGATGACTTTTGCGATGCTATCTTAGTCTTTTCTTGAATGGAACACAACTTAGAGTTTGAGCTATC	132	1	2.64e-21	0.0645161	0.93	0.064516	0.120708	2.88889	1	0.064516
100192245|F|0-47:G>A-47:G>A	TGCAGATGATAAAATGACAAAATAATGAAAAATCACCACTTGTATGTATACTAGTCGTGCAATGTTTAT	24	1	7.35e-22	0.204301	0.93	0.204301	0.325124	3.04348	0.961538	0.182796
100192247|F|0-66:C>T-66:C>T	TGCAGATGATCACTCTGTGGAAATATCGAATAACTCTCAGAATCAACTTGGTGTGGTGATATCTCCTTG	0	0	999	0.424242	0.99	0.424242	0.488522	13.0566	1	0.424242
100192347|F|0-64:C>A-64:C>A	TGCAGATGGCAACTGTTGTACTGATTGAAGCTTGTAATGATTGAAGCTTGTGTTTGGTCTCCCTAGCTA	121	1	1.22e-24	0.0617284	0.81	0.061728	0.115836	5.83333	1	0.049383
100192351|F|0-50:C>A-50:C>A	TGCAGATGGCGCTGGAGATGCAGATGGAGGTGAGTTATTACTGCCACATTATTGCTAATAATTCCCATC	0	0	999	0.181818	0.88	0.181818	0.297521	2.88235	0.95	0.136364
100192366|F|0-18:A>C-18:A>C	TGCAGATGGTATTAGTGCCTCTGACAGTGGCAAAGTTGCAGCTTCTCTTGACGTTTCCACTTCTAGAAA	22	1	1.22e-24	0.0824742	0.97	0.082474	0.151344	8.54545	1	0.082474
100192391|F|0-13:C>G-13:C>G	TGCAGATGTGATCGAACTTATCACCACCATTTTTGGCAGAGAACTAATCACCACTTGTGAATTATATTC	21	1	2.64e-21	0.119048	0.84	0.119048	0.209751	7.07692	0.954545	0.083333
100192422|F|0-57:G>A-57:G>A	TGCAGATGTTTTGTGTGGCTGATCCTCCTTATGACAAGTCTCTGCAACAATTGCAGAACTTTCTATCTG	116	1	2.62e-26	0.244444	0.9	0.244444	0.369383	6.92857	0.95	0.233333
100192453|F|0-66:T>A-66:T>A	TGCAGATTATAGGTAAAGATCTGTTCAGACTTCTGAATGAAAAATGAGGTGCAAGTTTGAACACATATA	0	0	999	0.323232	0.99	0.676768	0.437506	8.41573	1	0.676768
100192459|F|0-59:G>C-59:G>C	TGCAGATTATGGATTTTTCTTGGTTCAGTATGGACTCTCGAATAGGAGTACTGGCAAATCGATTTTAGG	0	0	999	0.103093	0.97	0.103093	0.184929	3.91667	1	0.103093
100192496|F|0-12:G>T-12:G>T	TGCAGATTCCTCTAGTAACACTCCTTCAACTACCAACACAACTCTTCCCGCTGGTATAAATGCCAAAGC	0	0	999	0.28125	0.96	0.28125	0.404297	9.76471	0.961538	0.270833
100192521|F|0-32:T>C-32:T>C	TGCAGATTCTCCTTGAGCAACTCGAGGCATATCGCATGCATGTGAGGTGCAGATACGGTGGCATTGTAT	113	1	1.58e-23	0.347368	0.95	0.347368	0.453407	5.2381	0.958333	0.315789
100192536|F|0-22:G>T-22:G>T	TGCAGATTGAAGAGGTTGCGTGTTCCGGGATTGAGGAGACCGCTGGTTCTTCTCCTGCTAAGAATCATG	32	1	2.64e-21	0.260417	0.96	0.260417	0.3852	5.13333	0.961538	0.260417
100192562|F|0-10:G>A-10:G>A	TGCAGATTGGAAAGGGCAGGATAATGATTGAAGGGGAGAGAGTGGCACTCTTGGGATATGGCATGGCAG	0	0	999	0.323232	0.99	0.323232	0.437506	5.74359	1	0.313131
100192565|F|0-37:A>T-37:A>T	TGCAGATTGGCCCAATACCTTCCAAAGATGTGATGAATCTCACTTCTTGTGAAATGAAATTGAAATGAA	104	1	3.44e-15	0.0606061	0.99	0.060606	0.113866	5.14286	0.961538	0.060606
100192590|F|0-63:C>A-63:C>A	TGCAGATTGTGCTGGTGCTTTGGATGTCACTGATGACTTGCAAAATCTGTTGGTATGTCTCAAACTAGG	0	0	999	0.171717	0.99	0.171717	0.284461	6.85714	0.961538	0.171717
100192614|F|0-34:C>A-34:C>A	TGCAGATTTAGTTTCGGGCTGGCTTATTACACAGAACCAGTGTCCAATATTTTGTATTTCCCTTTCCTG	0	0	999	0.241379	0.87	0.241379	0.366231	8.10714	0.96	0.206897
100192658|F|0-64:T>G-64:T>G	TGCAGATTTGTTGACATTTCATAGTCATACAAAATTCATGGTAGCTCAGAATCTTTTGTCTTCAGGGTC	0	0	999	0.0618557	0.97	0.061856	0.116059	3.85714	0.961538	0.051546
100192707|F|0-53:C>T-53:C>T	TGCAGCAAAAAACGACTGGACAAAGTACAGTCTGAAGGCAAAATGTACAGTTGTTCTCCAAATATCAGG	0	0	999	0.135417	0.96	0.864583	0.234158	6.23585	0.958333	0.71875
100192727|F|0-55:A>G-55:A>G	TGCAGCAAAAATTGATGATGCTAAGCTACTTCTCTTTGTACAATGGCAGCTAGGTGACATCAATTGACC	113	1	2.62e-26	0.0804598	0.87	0.08046	0.147972	2.85714	0.954545	0.045977
100192757|F|0-13:A>C-13:A>C	TGCAGCAAACACCCCTTCTAGCCTGTCTGCATCCTGGATCCTCTACTCCATCTCTCTGTCTTGCATGCC	103	1	1.23e-19	0.175258	0.97	0.175258	0.289085	3.4	0.961538	0.175258
100192758|F|0-23:C>T-23:C>T	TGCAGCAAACACCCCTTCTAGCCTGTCTGCATCCTGGATCCTCTACTCCATCTCTCTGTCTTGCATGCC	103	1	1.23e-19	0.173469	0.98	0.173469	0.286756	3.4	0.96	0.153061
100192759|F|0-15:T>A-15:T>A	TGCAGCAAACAGAGCACGTTTGTGGTGTTAGTTGGGCGACCTTTTTCGTGGTTATATGTTGGTGGACGT	0	0	999	0.357143	0.98	0.357143	0.459184	4.65854	0.961538	0.357143
100192769|F|0-15:A>G-15:A>G	TGCAGCAAACTCATTGGAGTCACCCAGGGCTCCAATCCATAAAACCGTCGAGCTATTAGTCAACAATGA	0	0	999	0.0561798	0.89	0.05618	0.106047	5.57143	0.958333	0.033708
100192776|F|0-58:A>C-58:A>C	TGCAGCAAAGCAATATATTGAGAATCATTACAAAACACAAATGAAAAGTCTGGAAGAACGGAAGGAGCG	117	1	2.62e-26	0.0714286	0.98	0.071429	0.132653	4.90909	1	0.071429
100192783|F|0-28:A>T-28:A>T	TGCAGCAAATAACACGTGTTGGCAACAATCAAACAAAGCCCTTCATCTAGGAACATCTCACACCCTGTT	129	1	1.59e-18	0.147368	0.95	0.147368	0.251302	2.8125	1	0.147368
100192813|F|0-20:C>T-20:C>T	TGCAGCAACAAAAAAGCTCGTCGCTGATCTATTGACTTCTATCCAGTTTAGTGTCATGCCACTTGCCCA	0	0	999	0.0714286	0.98	0.071429	0.132653	8	0.961538	0.071429
100192855|F|0-11:A>T-11:A>T	TGCAGCAACTATGTTCCGATGAATTATAATTACTCATATCCCCAGGTTTGCTGCAAAGGCCGTCAACCA	0	0	999	0.0842105	0.95	0.084211	0.154238	3.1	0.961538	0.084211
100192867|F|0-22:A>T-22:A>T	TGCAGCAACTGCTCTCTCTTGGTGTTATCCTCTATTTCCATCTCTGGCAATAGCTTGGAAGAGAGCATA	0	0	999	0.173469	0.98	0.173469	0.286756	2.95455	0.961538	0.173469
100192872|F|0-14:T>A-14:T>A	TGCAGCAACTTCTGACACATTATCCTTTATCGACCAACCAAGGCATACAATGTGCTGATCAATGTTCTT	127	1	5.72e-18	0.252525	0.99	0.252525	0.377512	8.125	0.961538	0.242424
100192916|F|0-24:A>C-24:A>C	TGCAGCAAGCACATAAGAGACAAGCACCAAACTTTCTAGAGACTTATTTCACAGTTGCCAAAAAGACAA	0	1	1.22e-24	0.28866	0.97	0.71134	0.410671	8.53846	1	0.628866
100192923|F|0-17:C>T-17:C>T	TGCAGCAAGCGCCTTTGTTGATCCACATGTACATGGTGGAATTTGTGAATATGTGCTGAGTTCATCCCA	15	1	2.64e-21	0.4625	0.8	0.5375	0.497188	8.9661	0.95	0.2375
100192991|F|0-60:T>C-60:T>C	TGCAGCAATCTAGGAGGGACTGCTAATAACAAAGATGAGGAACTTTGAATCCATTATCATCGAATCAAA	0	0	999	0.0510204	0.98	0.05102	0.096835	5.16667	1	0.05102
100192996|F|0-11:T>A-11:T>A	TGCAGCAATGCAGGAAACTTTATTTTTTTTGACAATTTTTTTGGCAACTCTCTTCCTTGTGGGATTTGT	0	0	999	0.234568	0.81	0.765432	0.359092	6.49367	1	0.197531
100193019|F|0-44:C>A-44:C>A	TGCAGCAATTGCCGGAATTTTCTCCCTCAATTTCTGTGTAACAGAAATTCTAACTGTCATAACCCCAGC	137	1	2.64e-21	0.195122	0.82	0.195122	0.314099	2.52632	0.952381	0.170732
100193089|F|0-15:C>A-15:C>A	TGCAGCACCTTAGGAATTCAATATTTTAGAAGCAAAACATATCGTATGTATGCTCAATTTCTTGTTAGA	0	0	999	0.104167	0.96	0.104167	0.186632	4.6	1	0.09375
100193099|F|0-36:G>A-36:G>A	TGCAGCACGCTCAAACTCCTCCCTCAAAACTCTAATACTGTGCTTGTCCACCACCCTGCCTAGGTCATG	0	0	999	0.0721649	0.97	0.072165	0.133914	5.71429	1	0.072165
100193125|F|0-17:A>G-17:A>G	TGCAGCACTCCAAGCACGCTGCCGTAAAATTATTGTGAGCATTGTTGAAACTTTGAAAGTAGGCTTTGC	4	1	1.23e-19	0.223404	0.94	0.223404	0.34699	4.16667	0.961538	0.212766
100193138|F|0-38:A>G-38:A>G	TGCAGCACTGAGAGAGGGGAGAGAGAGATTCACCAAAGGAAATGAGGGGAAATGGTTGTCTGTTGAGCT	0	0	999	0.0652174	0.92	0.065217	0.121928	3	0.954545	0.043478
100193160|F|0-49:G>C-49:G>C	TGCAGCAGAAATGTGAGATGGTTGCAGCAATTCAACAAATTGCAAAGTTCCTTGATTCTACTGGGTAAA	0	0	999	0.28	1	0.72	0.4032	22.7444	1	0.7
100193214|F|0-34:A>G-34:A>G	TGCAGCAGCACACAAGTCACAAACCTTGGGCATCGATGTGTCATCCTCATCAAGGATGTAAGCCAAGCC	0	0	999	0.206186	0.97	0.206186	0.327346	5.43478	0.961538	0.206186
100193217|F|0-8:C>T-8:C>T	TGCAGCAGTAGCAAAAAGTGTCTACAGGCTTTCCCTTGAGAACATTCCTCTTATGGTTCCCAAGTAGTT	115	1	1.59e-18	0.0549451	0.91	0.054945	0.103852	3.83333	1	0.054945
100193234|F|0-41:A>G-41:A>G	TGCAGCAGCATATATCTCCAATTAGAAATCGAGTCCCCGATGTTTTTGTTGCAAGTGTCACTTGGGTGT	0	0	999	0.0618557	0.97	0.061856	0.116059	12	1	0.061856
100193312|F|0-31:T>G-31:T>G	TGCAGCAGTTATTTTGCCAACCTTCATTCTTGTAGGGCCTATTTTTGTCAGATGTCACTCTTATCTCTC	108	1	5.72e-18	0.111111	0.99	0.111111	0.197531	2.61538	0.96	0.111111
100193321|F|0-29:A>T-29:A>T	TGCAGCAGTTGGAAGAATTTATCAAGGCATGGTAGAAGGATTTATTCAATCGGGAACATCCTCAATGCC	0	0	999	0.155556	0.9	0.155556	0.262716	6.11111	1	0.155556
100193326|F|0-13:C>T-13:C>T	TGCAGCAGTTTCTTGTCCACAGAGCACATGGGAAGATGTTGAACATCTTTTTGAAGGGTTTGATGATCA	0	0	999	0.136842	0.95	0.136842	0.236233	2.92308	0.961538	0.136842
100193335|F|0-38:C>T-38:C>T	TGCAGCATAAAAGAAGGTAGATTTCATAATGTCAAAATTCCAATAACAATTTGAGGACTCAAGAATTTC	0	0	999	0.0618557	0.97	0.061856	0.116059	4.71429	1	0.061856
100193350|F|0-42:T>A-42:T>A	TGCAGCATACTCTACAGGAAGCGAATCAAGTAGTGGATTAGTAATCCAAGTTCAGTGTAGGCTTCCTTT	0	0	999	0.175258	0.97	0.175258	0.289085	5.36364	1	0.175258
100193352|F|0-55:T>C-55:T>C	TGCAGCATACTTTTCAATGTATCATAGAGTTACTTATACGAAAGGGAGAAAAAGCCCGAAGAAATGAGA	0	0	999	0.275	0.8	0.275	0.39875	3.42308	0.95	0.175
100193354|F|0-54:A>C-54:A>C	TGCAGCATAGAGTAATTGGGACAATCCATTGCCCATCTCCACGGGAACCACTTGCCAAGAATTGTGACT	16	1	1.23e-19	0.34375	0.96	0.34375	0.451172	3.85	1	0.302083
100193357|F|0-9:G>A-9:G>A	TGCAGCATAAGCTTGGTTCTTTTGAAGAAACTCCTCAGTTTTTTCCTTGCAAGAATGACACGACCAATC	18	1	1.22e-24	0.336735	0.98	0.336735	0.446689	9.68889	0.961538	0.336735
100193370|F|0-68:T>A-68:T>A	TGCAGCATATGCTGTGGTGATAGTTGTTTCTTCTTTGGATCACATAAAACAGTAACAGCAAAAATTCAA	127	1	3.42e-20	0.191919	0.99	0.191919	0.310172	4.16667	0.961538	0.191919
100193459|F|0-59:G>A-59:G>A	TGCAGCATGGTTTTGCAATGTTGCATGTGTGTGCTAAACAAAGATAGTCCAGCTGCTGCATGCCTTCAT	0	0	999	0.0515464	0.97	0.051546	0.097779	4.83333	1	0.051546
100193539|F|0-5:C>T-5:C>T	TGCAGTCAAAGGGATTGTGGTCTATTTCTGATCTTGACATTTGGAACTATTAGAATGTCTGTTTCTTTT	0	0	999	0.0625	0.96	0.0625	0.117188	3	0.961538	0.0625
100193563|F|0-8:A>G-8:A>G	TGCAGCCAGGCATCATTCTCCTGGGACGATCTGAGTTGGGTTGCTTCAAAACCCAGCATTGAGATATCT	0	0	999	0.47	1	0.53	0.4982	13.3064	0.961538	0.52
100193565|F|0-13:T>C-13:T>C	TGCAGCCAAGGAACGAAGGGTATCGTGCAAAGTTCCAGCTCGGAAAACGCTTCTCATATAAAATGATAA	0	0	999	0.385542	0.83	0.614458	0.473799	12.9412	0.96	0.26506
100193578|F|0-68:G>A-68:G>A	TGCAGCCAATGGATCTTCAGACTTATTAGCTGGCAATAGGTCTCACAATCAGGAATTTTTCAAAAATAA	0	0	999	0.192771	0.83	0.192771	0.311221	16.2857	1	0.144578
100193628|F|0-22:C>T-22:C>T	TGCAGCCAGCTGATCTTTGACATCGAAACAGTTGCGAGTTGAGATTTGGGAAAGTATGTGCACTAGCCA	0	0	999	0.0520833	0.96	0.052083	0.098741	3.83333	1	0.052083
100193634|F|0-28:C>T-28:C>T	TGCAGCCAGTTACTACTATAAAGCAAATTTATTGGCGAAGATGCAGGATAGACAAACTCGTGGGAGAAT	0	0	999	0.121212	0.99	0.121212	0.213039	10.5	1	0.121212
100193640|F|0-54:T>C-54:T>C	TGCAGCCATAATCAAGAAGGATGGCAATGGGATAATTTCTAACATGGAAACAGCCAGATGGTCTCTTCT	0	0	999	0.408163	0.98	0.591837	0.483132	7.84	0.961538	0.591837
100193670|F|0-33:T>G-33:T>G	TGCAGCCATTCTAGTTTTTGCTCTGGGGATCACGACAACTTTTCATTTTGTCGGCTTTCCTCATAATTT	0	0	999	0.177083	0.96	0.177083	0.29145	6.34783	1	0.177083
100193678|F|0-41:C>A-41:C>A	TGCAGCCATTGGTACCTCACAGCGGACGTGGGTGACCATGAAACAGTTGATGGAAGCCTTGGATGCTTC	0	0	999	0.149425	0.87	0.149425	0.254195	4.5	0.958333	0.137931
100193688|F|0-28:A>T-28:A>T	TGCAGCCATTTGCAATTGGACAAAAAAATTTGTAGTATTTGCATATGCTGCCATTAGGAGAGGGATTGA	8	1	1.23e-19	0.0721649	0.97	0.072165	0.133914	4.55556	1	0.072165
100193694|F|0-53:C>T-53:C>T	TGCAGCCCAAGAAGCTGGGTTCAGATACCATTGTGGCAAGTTAGATGAGATCATCGTTGTTGTTCCGTA	0	0	999	0.49	1	0.51	0.4998	15.4091	0.961538	0.51
100193700|F|0-36:T>C-36:T>C	TGCAGCCCACCTTTCATAATTACAAGAAGAACAAAGCGCGAAGATACAAAGGTTCAATTTATAATGTGA	0	0	999	0.419355	0.93	0.580645	0.486993	12.5073	0.958333	0.473118
100193754|F|0-44:T>A-44:T>A	TGCAGCCCTATAGAATCTAAACGAACCCAAAGCTCTCATAATTTATCTATTCCAATTTGAACCACCTTC	0	0	999	0.0638298	0.94	0.06383	0.119511	3.33333	0.96	0.06383
100193796|F|0-36:C>T-36:C>T	TGCAGCCTACATCTCCCCAGGATCGTTGCCAAAGGGTCTACACACCCTCAACTTGTCAAGAAACAAGAT	19	1	2.62e-26	0.318182	0.88	0.681818	0.433884	7.06494	0.954545	0.261364
100193799|F|0-25:G>C-25:G>C	TGCAGCCTAGCTTCGGTTCTATCGTCTTGTGGATGTTGGTTTCATTTTGCGTTCTTGTGTTATAGTATT	0	0	999	0.222222	0.9	0.222222	0.345679	3.84	0.958333	0.177778
100193800|F|0-38:A>G-38:A>G	TGCAGCCTAGCTTCGGTTCTATCGTGTTGTGGATGTTGGTTTCATTTTGCGTTCTTGTGTTATAGTATT	0	0	999	0.113402	0.97	0.886598	0.201084	7.59091	0.961538	0.742268
100193819|F|0-18:A>G-18:A>G	TGCAGCCTCACTCTGAAAGCAGAAGTTTCTAAATTTATTCATCGATGAGCATAAATATATATATAATTT	0	0	999	0.10989	0.91	0.10989	0.195629	3.33333	1	0.098901
100193845|F|0-61:T>C-61:T>C	TGCAGCCTGAGCAGTAGATGTCAGAATTTAGAATAAAAAATCAGTACAAGCAATAAACTGCCCATCTTT	0	0	999	0.0978261	0.92	0.097826	0.176512	5.2	0.958333	0.097826
100193866|F|0-57:G>T-57:G>T	TGCAGCCTTATAAACAAGGAAGCTTGATTCAACGTTCCAACCAGAAGCTTTTCCCTCTATTCTTTGGGC	0	0	999	0.0505051	0.99	0.050505	0.095909	3.83333	1	0.040404
100193867|F|0-24:G>T-24:G>T	TGCAGCCTTATAACTACCCCTTTTTTTAGAGGACAACTTATGCCTGTATCTTTGTATGTGTTTTCTGCA	0	0	999	0.108696	0.92	0.108696	0.193762	5.41667	0.961538	0.108696
100193867|F|0-27:A>T-27:A>T	TGCAGCCTTATAACTACCCCTTTTGTTTGAGGACAACTTATGCCTGTATCTTTGTATGTGTTTTCTGCA	0	0	999	0.108696	0.92	0.108696	0.193762	5.33333	1	0.108696
100193884|F|0-18:C>T-18:C>T	TGCAGCCTTGGAGGAATTTCGATTCCTCATGACCTTGTTAGCTGTCTCAAACTCGGACGCAATCATCCT	22	1	1.22e-24	0.159091	0.88	0.159091	0.267562	3.83333	0.95	0.136364
100193908|F|0-49:T>C-49:T>C	TGCAGCGAAAACGTACGAAGCGCGGGACTGCGCGAAAAGAGCGATTCATCCCTGTTGTAATATAACTAG	0	0	999	0.0612245	0.98	0.061224	0.114952	2.71429	0.96	0.061224
100193914|F|0-48:A>C-48:A>C	TGCAGCGAAGATAAGGAAGGGACCATTCAAAAGGGAAACCAAACAAGCCATGGCAACAGTAAGGAAGGA	0	0	999	0.402062	0.97	0.402062	0.480816	3.15385	1	0.340206
100193955|F|0-49:G>A-49:G>A	TGCAGCGCCAAATCGAGGGGGAAGTGATGTGGGAGAAGCAAAACACAATAGGGGAAGTGCGCCAAAAAA	0	0	999	0.168539	0.89	0.168539	0.280268	7.31579	0.958333	0.146067
100193993|F|0-13:T>C-13:T>C	TGCAGCGGGGGACCGGGCTAAGATTTTGGTGAGGTTGAGGATGAGAATGAGAAGGGAAAGTGTGAAAAG	133	1	2.64e-21	0.0555556	0.9	0.055556	0.104938	2.5	0.958333	0.055556
100194017|F|0-33:C>T-33:C>T	TGCAGCGTCTAGTGGCTGCCAGTTATGAGGCATTATTGGATGTTTGGGTTTCTTAGTACATGTATTTGC	28	1	5.72e-18	0.0612245	0.98	0.061224	0.114952	4.42857	0.961538	0.061224
100194027|F|0-46:A>G-46:A>G	TGCAGCGTGTTGGAAGCACTCTGCTTTGCTTATCTGCTAATTAGACGTACTTGTTTGGACAGGCCAACA	0	0	999	0.0864198	0.81	0.08642	0.157903	4	1	0.049383
100194054|F|0-15:C>G-15:C>G	TGCAGCTAAAAAGAAGAAGAAGAAGAAGAAGAAGAAGAAGAAGAAACCCAATAAAAAAGTAAAAAGACA	0	0	999	0.108434	0.83	0.108434	0.193352	4.77778	1	0.084337
100194054|F|0-21:G>C-21:G>C	TGCAGCTAAAAAGAACAAGAACAAGAAGAAGAAGAAGAAGAAGAAACCCAATAAAGAAGTAAAAAGACA	0	0	999	0.139535	0.86	0.139535	0.24013	6.83333	1	0.081395
100194077|F|0-13:G>A-13:G>A	TGCAGCTAACAAGAAGGAATCTGAATCAACAAGTACTTTCTTCAAAATTCCTCTTTCAGGTATATCACC	115	1	2.62e-26	0.319588	0.97	0.319588	0.434903	4.78378	1	0.319588
100194083|F|0-28:A>G-28:A>G	TGCAGCTAACTCTCAGCCTTATGCAAGAGAGGACAAGAATTTGGATTGACCTAAAAACTCTATAATCCG	0	0	999	0.32	1	0.68	0.4352	8.88372	0.961538	0.68
100194100|F|0-56:T>A-56:T>A	TGCAGCTAATACAATGAGCTTTAGTTACGTAGAATGTTAGAAATTTGGAATTTCTCAAAATTTTGTTGG	0	0	999	0.1125	0.8	0.1125	0.199688	11.6	0.954545	0.0625
100194117|F|0-19:G>C-19:G>C	TGCAGCTAATGCAGAGGCCCGGCCATTATGAGATGTCAAGGCTTCATTTGCTTCTAAAGCTCGTGGATA	100	1	9.51e-21	0.0505051	0.99	0.050505	0.095909	6.33333	1	0.050505
100194126|F|0-49:G>A-49:G>A	TGCAGCTAATTGAATAAACAGTCTTGTCTAGGGTGTACAAGAGCTGCCCAGATTGAGCTCGGGCCTCTT	0	0	999	0.238095	0.84	0.238095	0.362812	10.24	1	0.154762
100194140|F|0-66:C>T-66:C>T	TGCAGCTACAGAAGTATGTGATCTGATTGCTTGTCCTGTGGTTCACATTATTAGGTCAGTGGATGATCA	122	1	2.04e-22	0.103093	0.97	0.103093	0.184929	2.5	1	0.103093
100194180|F|0-41:G>T-41:G>T	TGCAGCTAGGTGACATTGATGTTCAGTCATCATTCAATGAATGGCTTTATTGTTCGCCAAGGGAGTGGG	0	0	999	0.0543478	0.92	0.054348	0.102788	3.16667	0.956522	0.032609
100194221|F|0-9:C>T-9:C>T	TGCAGCTATTTGCCTCCATAAGTGGGTCTCAGGTGTTGATCAATCTATGTGCTCTGGATGTCGTCTACC	124	1	2.66e-16	0.346939	0.98	0.346939	0.453145	7.64286	1	0.346939
100194230|F|0-50:G>A-50:G>A	TGCAGCTATGTTGGGGATGTACTCACATGTCAGTGAAATTAGAAACATGTAGGCATAACATAACAGCAG	111	1	5.68e-23	0.142857	0.98	0.142857	0.244898	8.64706	1	0.142857
100194269|F|0-7:G>C-7:G>C	TGCAGCTCAATTTGAGTACTTCAGAACACTTGCAGATCATCATTCGAACCGTGATTGACGTGCACTAAG	0	0	999	0.295918	0.98	0.295918	0.416701	5.23529	0.961538	0.295918
100194277|F|0-57:C>G-57:C>G	TGCAGCTCACGGTTCGCACCGTATCGATCACGCAAGCTGGAGCCATAGGAAAAGGGGGAAAAAATTATA	0	0	999	0.163265	0.98	0.163265	0.273219	2.83333	1	0.153061
100194318|F|0-18:G>A-18:G>A	TGCAGCTCCATATGCAACAGCCTCATCAGGGTTGATACTCTTGCACAACTCCTTCCCATTGAAGAAGTC	0	0	999	0.176471	0.85	0.176471	0.290657	3.68421	1	0.141176
100194326|F|0-64:G>A-64:G>A	TGCAGCTCCCACACTCTTCAGCAAGTCTATATAGATGTATTTGACCAGGTGATGAAGAGTGATGAATGT	0	0	999	0.0823529	0.85	0.082353	0.151142	18.7778	1	0.058824
100194355|F|0-5:C>T-5:C>T	TGCAGTTCGTGTAAGGTAGGAACACCACAATTCCATGAAAGCAAGAATGCAAAAGAAAAGAAGCTACAC	0	0	999	0.2	0.8	0.2	0.32	4.95455	1	0.15
100194411|F|0-42:A>G-42:A>G	TGCAGCTCTTTCCTGTAAGTATGATTGTCGTTGAAATTGATAGATCATGATTTTTCTTGCCTGCAAATT	0	0	999	0.363636	0.99	0.363636	0.46281	12.7609	0.961538	0.363636
100194435|F|0-46:G>T-46:G>T	TGCAGCTGAATTCGATATTGGCCAACTAGCCATAGCAGCATTATTTTTAGCATCAGTGATACCGGCACT	0	0	999	0.0674157	0.89	0.067416	0.125742	3.875	1	0.05618
100194444|F|0-18:A>G-18:A>G	TGCAGCTGACCCCGCACAGCTGGTTTTGAATTCCCTGGAAGATTTTTATCCAATGGAGTTGTCAAATGT	22	1	2.64e-21	0.0645161	0.93	0.064516	0.120708	5.28571	0.958333	0.043011
100194453|F|0-44:G>A-44:G>A	TGCAGCTGAGAGCTCAAATCCTCTATCTTAGCTTCCCCGAATATAACATAAGTTTCGGAATTCGGACTC	104	1	1.22e-24	0.408163	0.98	0.408163	0.483132	4.94231	0.961538	0.387755
100194454|F|0-56:A>G-56:A>G	TGCAGCTGAGAGCTCAAATCCTCTATCTTAGCTTCCCCGAATATAACATAAGTTTCGGAATTCGGACTC	104	1	1.22e-24	0.47619	0.84	0.47619	0.498866	4.94231	0.96	0.369048
100194466|F|0-11:C>A-11:C>A	TGCAGCTGATGAGTTTTAGATTTGTTCACTTACAGGCCCCAGAATGTGTTCATAATGGGAGGTGGTGAA	133	1	7.35e-22	0.313131	0.99	0.313131	0.43016	7.2439	1	0.30303
100194543|F|0-58:G>C-58:G>C	TGCAGCTGCTTCTAGTGCTGTCATACCTCTAATCTTTGTTAGCTCTTGCTCAACTTGGCGCTTGGTCAG	120	1	2.62e-26	0.09375	0.96	0.09375	0.169922	5	0.961538	0.09375
100194591|F|0-67:A>T-67:A>T	TGCAGCTGTACCGGCTCCCCTCTCACTGGTCCAGTGTCAAACTAGATAAAGGCAAGCTAAATCCCAATA	0	0	999	0.07	1	0.07	0.1302	4	0.961538	0.07
100194608|F|0-20:C>T-20:C>T	TGCAGCTGTCCTATTTGAAGTTTTGAAAGCTGTCGACCACACCGAAGCTGTGCCTGAAGATGTTAGTTT	0	0	999	0.347826	0.92	0.347826	0.453686	8.66667	1	0.293478
100194672|F|0-53:G>A-53:G>A	TGCAGCTTCACTTGTATGCCTCGCTGAACAACACGGTTTCCACACTTTTTGTTACAGCCACAAGAATAC	0	0	999	0.0625	0.96	0.0625	0.117188	6.75	1	0.0625
100194682|F|0-39:C>A-39:C>A	TGCAGCTTCCAGTACCTCAGTTTGGCATAAGCATTGTATATAAAAATTTTGTAACCTGATGCCTGAGAC	0	0	999	0.438776	0.98	0.438776	0.492503	7.09091	1	0.397959
100194682|F|0-53:A>T-53:A>T	TGCAGCTTCCAGTACCTCAGTTTGGCATAAGCATTGTATCTAAAAATTTTGTATCCTGATGCCTGAGAC	0	0	999	0.136842	0.95	0.136842	0.236233	5.11765	1	0.126316
100194723|F|0-42:C>G-42:C>G	TGCAGCTTCTCTTACACAGTTTATTGGGCCTAGCTAATAGTTGTTATCTGTTTATTCTGAGCATATGGA	30	1	5.68e-23	0.112245	0.98	0.112245	0.199292	6.71429	0.961538	0.112245
100194730|F|0-54:G>A-54:G>A	TGCAGCTTCTTGGAATTATCCTGTATATGGAGGCTATCCCAACGGTTTCACACCAGCTTATCAGCAGGC	0	0	999	0.463918	0.97	0.463918	0.497396	12.3333	0.961538	0.463918
100194733|F|0-31:A>C-31:A>C	TGCAGCTTCTTTCTCTAAGAAAGACATTACTCGACAGGCTAGGGAGTGCAAACAAATATACCAAGAGGA	0	0	999	0.141304	0.92	0.141304	0.242675	2.88889	1	0.119565
100194794|F|0-63:T>C-63:T>C	TGCAGCTTGTGGGGCTCACATGCCATCAATGTGGTTGGTTTTCAGCTTCCGGCATTTCTTCTGCACTGA	0	0	999	0.14433	0.97	0.14433	0.246998	5.72222	1	0.123711
100194825|F|0-13:C>A-13:C>A	TGCAGCTTTATCGATGTCTTATGTTGGCTTCCCGATAAGTGTATCAGTCACACAAGTAATATCGAGTGA	0	0	999	0.462366	0.93	0.462366	0.497167	11.2807	1	0.376344
100194842|F|0-23:A>G-23:A>G	TGCAGCTTTCCCAGCAATATTATGGTCTCACTGCTGCCAGCGAGATGGCATCTGGCCCATTCTGTCAGA	0	0	999	0.204082	0.98	0.795918	0.324865	6.0202	0.961538	0.755102
100194853|F|0-5:C>T-5:C>T	TGCAGTTTTCTGGGATCTGCATGATGTGTTTCATTGTATCAAACTTCAAATAGTACTTCGTCATCAACC	26	1	1.22e-24	0.454545	0.99	0.454545	0.495868	11.8113	0.961538	0.444444
100194854|F|0-7:T>A-7:T>A	TGCAGCTATCTTTTACAGAGGAAGAAATGTGAACATTTGGGATTAGAAGGTTACTTTTCGTGAAATCAA	0	0	999	0.102041	0.98	0.102041	0.183257	21.6923	1	0.102041
100194866|F|0-24:A>G-24:A>G	TGCAGCTTTGCCTACAGATTGACAGCTTCCAAAGAAGCAATTGAAAAAATGTGAAATAGCAGGGCCCAA	120	1	2.62e-26	0.343434	0.99	0.656566	0.450974	10.8293	1	0.656566
100194882|F|0-52:G>T-52:G>T	TGCAGCTTTTCAATGAGCACTTACCTGAAAATTATGATTTGTTCAGGTTTCCTTTTTCCTGAAGTTGTA	0	0	999	0.262626	0.99	0.262626	0.387307	4.9375	0.961538	0.262626
100194896|F|0-5:C>G-5:C>G	TGCAGGTTTTCTTGCCGCACAAGTAGCAGGTCTACTAGCCCCAAGAGCAGCACTTCATTTGCATGCTTC	0	0	999	0.45	1	0.55	0.495	6.04286	0.961538	0.54
100194896|F|0-14:C>A-14:C>A	TGCAGCTTTTCTTGACGCACAAGTAGCAGGTCTACTAGCCCCAAGAGCAGCACTTCATTTGCATGCTTC	0	0	999	0.0606061	0.99	0.060606	0.113866	4.66667	1	0.060606
100194995|F|0-47:G>A-47:G>A	TGCAGGGAAGGTCGACCTAGACCAGGAAAGAAAGGGAAAACAGAGGCAGCTATGGCAGTTGCTAGACTA	21	1	1.22e-24	0.154639	0.97	0.154639	0.261452	4	1	0.134021
100195046|F|0-26:A>C-26:A>C	TGCAGGAACAGTATATGCAGTTCCAGCTCCCTGAAGGGAAGTTCTGCCAACAGAACAAAAGGAATCAAA	0	0	999	0.0721649	0.97	0.072165	0.133914	6.28571	0.961538	0.072165
100195058|F|0-38:A>G-38:A>G	TGCAGGAACCCCGTAATCATCGTATTCCACGAAGAAACGTATCTCTCAGGCATCCTCTCAAACAACTCG	0	0	999	0.192771	0.83	0.192771	0.311221	7.28571	0.956522	0.156627
100195060|F|0-62:C>T-62:C>T	TGCAGGAACCCTATGACTTCTCAGTTATGAGTGTGTTTGAGTGCTATTGAACTAAAAACCTATTGGCAA	0	0	999	0.108434	0.83	0.108434	0.193352	3.7	1	0.072289
100195066|F|0-60:C>A-60:C>A	TGCAGGAACTTCGACATCGACCTCTTTACTGGCCCACAAGTAGATGGGGAAATTGATGAAATCAGAATA	0	0	999	0.0918367	0.98	0.091837	0.166805	12.75	1	0.091837
100195087|F|0-38:A>C-38:A>C	TGCAGGAAGATACCGCAGCAAAAAGGTAGGTGGGTGACCGGGGAAGACAAAATAAAATGCCAGAATCTT	0	0	999	0.0721649	0.97	0.072165	0.133914	6.4	0.961538	0.072165
100195096|F|0-13:C>T-13:C>T	TGCAGGAAGCATGTTTTTAGGAAGACCCCTCAAATTTTACCGAACGAAATCCACCAACAGTCATAGCTT	10	1	1.22e-24	0.484536	0.97	0.484536	0.499522	9.13333	0.961538	0.484536
100195098|F|0-17:A>C-17:A>C	TGCAGGAAGCCGGGCATCCTTCAGTCAAGATATTATTCTGCAAGAAAGTGAACTATGCAAGGCATACGG	0	0	999	0.209302	0.86	0.209302	0.33099	2.75	1	0.151163
100195106|F|0-42:C>T-42:C>T	TGCAGGAAGGATTTCTGTCAAATGTTGTAAGCTTGAAAGGTGTAAAACACGTAATCTTGTTATCCCAGG	0	0	999	0.193548	0.93	0.806452	0.312175	8.55319	0.961538	0.688172
100195115|F|0-9:T>C-9:T>C	TGCAGGAAGCAATTTGTTACACACATAATTGGGTGGAAAGCACAAGCCTGCTTATGGGCCTTACAGATC	0	0	999	0.0581395	0.86	0.05814	0.109519	5.5	1	0.046512
100195221|F|0-40:T>C-40:T>C	TGCAGGACAGTAGGGCTTGGCAATATGCAATAATTTAGGACACCACACAGCTTGATATTGCAGACGAAA	8	1	2.64e-21	0.4	1	0.6	0.48	16.6267	0.961538	0.6
100195224|F|0-5:G>A-5:G>A	TGCAGAACATAATTCCCGGAGGGAAGGACAAGGACTCATTGGCGGTCCTCGATTCAGCTATTCAATACC	16	1	1.22e-24	0.175258	0.97	0.175258	0.289085	3.47619	0.961538	0.175258
100195235|F|0-64:C>T-64:C>T	TGCAGGACATGGGATTCAGTCTCTTTGACTGAGGAGTTGATTTTTTCACGTATTATTTAGAGAGTTGGT	134	1	5.64e-28	0.131313	0.99	0.131313	0.22814	2.69231	1	0.121212
100195247|F|0-9:T>G-9:T>G	TGCAGGACCGCTTTCCCTGTAGATAAGAACAATTTGGAATTTTACAATTTTACAATTTCAACAATTGAG	0	0	999	0.0543478	0.92	0.054348	0.102788	6	1	0.054348
100195260|F|0-9:A>C-9:A>C	TGCAGGACTCTTCGGATATAGAATTCTAGATGTAACTCGTATGAATTCTAGAGATAGTTCTCACTTGCT	0	0	999	0.0978261	0.92	0.097826	0.176512	18.9091	1	0.097826
100195284|F|0-40:T>C-40:T>C	TGCAGGAGAACTCTGGGTGCCCTCTTGGAAATAAAATACCCGAATTCAATGAATTAGTATACCAGAACA	29	1	1.22e-24	0.121212	0.99	0.121212	0.213039	3.3125	0.961538	0.121212
100195317|F|0-21:A>C-21:A>C	TGCAGGAGCAAAATCAGGAAGCTTTCCTGCATTTTGAGAGCTTTCCTTTCACTCTAGCACTGCCATCTC	0	0	999	0.197917	0.96	0.197917	0.317491	3.64	0.96	0.1875
100195346|F|0-6:A>T-6:A>T	TGCAGGTGGACTAGGAGTCGGTAATTTGGAGATCAGGAATAGGGCTCCGCTGACAAAATTTATTTTTAG	0	0	999	0.0816327	0.98	0.081633	0.149938	3	0.961538	0.081633
100195365|F|0-53:A>G-53:A>G	TGCAGGAGGGAGTGCAAAGGTTCCATCCCTTAGCTTAGTCAGAAGAAGATGTAGGGACTTCACTGAGGG	0	0	999	0.341463	0.82	0.341463	0.449732	7.10256	1	0.231707
100195427|F|0-34:T>C-34:T>C	TGCAGGATATGATTGGTTTCAGTTTTATTCATGACGCATGTGCCTATAGCAAAGATTATTGGTTTTGAT	0	0	999	0.26	1	0.26	0.3848	6.28125	0.961538	0.26
100195438|F|0-50:C>T-50:C>T	TGCAGGATCAAGAACACCAGCTCTCTGCTGAGAGACGACATGTTGGTGCTTCAAATGCAACACTATCTC	0	0	999	0.168675	0.83	0.168675	0.280447	8.41176	0.954545	0.156627
100195447|F|0-51:T>C-51:T>C	TGCAGGATCAGGACACTGAAATTCAAGAATTGAATGATCAATTGAGACGAGCTGGCGAGCGATGTGACG	131	1	3.4e-25	0.0526316	0.95	0.052632	0.099723	5.2	1	0.052632
100195463|F|0-20:C>T-20:C>T	TGCAGGATGAAAATAACTAATTATAGAATTACTCATACCCTTTTGCTTCATGACTTAGAAAAAACTGTT	0	0	999	0.191011	0.89	0.808989	0.309052	8.25	0.96	0.393258
100195472|F|0-18:A>C-18:A>C	TGCAGGATGATTCGCGCACACAATTCCACTCTGTGGCCTGTCCATACCCTCCTCCAACTCCACTACCAA	0	0	999	0.241379	0.87	0.241379	0.366231	5.28571	1	0.229885
100195477|F|0-12:C>T-12:C>T	TGCAGGATGCAGTTGCTTGGCTGGAGTACTTCGAGTCCAAGGCTTTTGAGCAGCAAGAAGCGGCACGGA	103	1	5.68e-23	0.397849	0.93	0.602151	0.479131	7.09211	1	0.537634
100195501|F|0-42:G>T-42:G>T	TGCAGGATGTTCACAGGGGACACAAGCCACTAAAGTATCCAATTGTGCAAATTGCAAGGATGCTAATAG	0	0	999	0.191919	0.99	0.191919	0.310172	7.56522	0.961538	0.191919
100195561|F|0-46:G>T-46:G>T	TGCAGGCAAAGACCAGCTGAAAACTCGCATGGATCCTTCTAGGGCTTGCTTAGAAAAGGTCACTATTCC	0	0	999	0.0729167	0.96	0.072917	0.1352	3.125	0.956522	0.072917
100195567|F|0-60:C>T-60:C>T	TGCAGGCAAATGTTTTGCTGTAGCTTTTGACCTCTTGCAATTTCAGCAATTTTTGTTATCTTGTTTTGT	0	0	999	0.2375	0.8	0.2375	0.362188	13.5714	1	0.1125
100195584|F|0-30:A>G-30:A>G	TGCAGGCAAGTATGAAGCATTATAAAGGGAGGAAACAGCTACAAGATTCAACATTTTTTATTACATGCA	0	0	999	0.142857	0.98	0.142857	0.244898	4.83333	0.961538	0.142857
100195600|F|0-23:G>C-23:G>C	TGCAGGCACAAACCTTCCCTTTTCGTATCCATCTCTAACGATTCAAAGGTGTGTATTCATCATTCAATC	0	0	999	0.151515	0.99	0.151515	0.257117	8.36842	0.961538	0.151515
100195656|F|0-11:T>G-11:T>G	TGCAGGCATATGCTTTTTGCGTTCCTTTTGCCGATTGCTTTTACCACCAGTCTGTTTACAACCATCAAG	2	1	1.22e-24	0.216495	0.97	0.216495	0.33925	5.73077	0.961538	0.216495
100195658|F|0-24:T>A-24:T>A	TGCAGGCATCAGCCCATGTCACGAAGTTATTATTATTCTTTGCAAGAAATGGCAGTGCGTAAATAGCCA	0	0	999	0.181818	0.99	0.181818	0.297521	5.76923	1	0.181818
100195692|F|0-45:T>C-45:T>C	TGCAGGCCACAACCTTAGCTATTTGCAAAATAGGATAGATAAACCCTTTTTGTTTTTGACAGTCAGGAT	0	0	999	0.0515464	0.97	0.051546	0.097779	2.75	1	0.051546
100195743|F|0-64:G>A-64:G>A	TGCAGGCCTGAAGAGCATTGCCTATTGACTGTCCTGATGGGCACAGTTTCTGTTTGAAAAGGAAAAACC	29	1	2.64e-21	0.0510204	0.98	0.05102	0.096835	14.3333	1	0.040816
100195785|F|0-66:G>C-66:G>C	TGCAGGCGCTTTTCATCTTCACAACCATTCTTTTTCACCCATATGTCTAACGCCCTTTTTCCATTTCCA	0	0	999	0.164948	0.97	0.164948	0.275481	3.57143	0.96	0.154639
100195808|F|0-52:T>A-52:T>A	TGCAGGCTCAAGTTCGAGTTCTTTTGGGAGAATCTCACGTTATACAGCGCAAAACAACTGTTGATCTAA	0	0	999	0.05	0.8	0.05	0.095	12.25	1	0.05
100195858|F|0-11:T>C-11:T>C	TGCAGGCTTTCCATCTGAGCCTTGTGTCTTGTTCTAGATATATGGGATTTGCTAAGAATCTATACCTAC	10	1	1.23e-19	0.114583	0.96	0.114583	0.202908	4	0.961538	0.114583
100195903|F|0-11:C>A-11:C>A	TGCAGGGACAAAGAAGTCAATGTGAAGGGTTACTATGTGTGGACTTTTCTGGATGATTGGGAGTGGTCC	21	1	4.42e-19	0.152941	0.85	0.152941	0.2591	3.4	0.95	0.141176
100195906|F|0-6:G>A-6:G>A	TGCAGGAACAGTATTGTCAACGTAGGAATTTTCCACAACAAAAAATTGTCAAAAATAACAGCTGTCAAC	0	0	999	0.0721649	0.97	0.072165	0.133914	7.25	0.96	0.061856
100195956|F|0-12:A>C-12:A>C	TGCAGGGCATGTCTGTGCTTGGCAATGTGGCAAGTGGAAACGAGATTCATAAGGAAGCAGTTATGCTTA	-1	1	3.4e-25	0.0860215	0.93	0.086022	0.157244	2.63636	0.961538	0.086022
100195971|F|0-19:C>T-19:C>T	TGCAGGGCTCTAATACTGATTGTTGGTTGGATAATCTTCCTTTCATCCTACATTCCTGTGCATTTCCTT	0	1	1.23e-19	0.0505051	0.99	0.050505	0.095909	8.875	1	0.040404
100195991|F|0-54:T>G-54:T>G	TGCAGGGGAAGGGTGGTTTTGCACAATTCGGTCATCTCTAGTTATCTTCTTGGTGGTAGGTTGACCCCA	0	0	999	0.256098	0.82	0.743902	0.381023	5.35065	0.954545	0.231707
100195992|F|0-67:A>C-67:A>C	TGCAGGGGAAGGGTGGTTTTGCACAATTCGGTCATCTCTAGTTATCTTCTTGGTGGTAGGTTGACCCCA	0	0	999	0.383838	0.99	0.616162	0.473013	5.35065	0.961538	0.606061
100196012|F|0-42:T>C-42:T>C	TGCAGGGGCCTATTACTGGTTATCAAAGTGTCTTGAGAACCTCCATTTCTGCATTTGTCGCTTCTTATG	0	0	999	0.125	0.8	0.125	0.21875	7	1	0.1
100196040|F|0-12:A>G-12:A>G	TGCAGGGTAGGGGAGGCATGAAAATGAGATGGGTTAGTGAGAAAAGGTAGGCCCCATTGTTAGAAAAAT	0	0	999	0.343434	0.99	0.656566	0.450974	10.3177	0.961538	0.646465
100196059|F|0-9:G>A-9:G>A	TGCAGGGTGAGAAATCTCTCCTTTCAACCCAGAAAGATTGTGGTTGGCCAAAGGAGAGCAAGTCATTTG	0	0	999	0.0510204	0.98	0.05102	0.096835	4	1	0.05102
100196060|F|0-31:T>G-31:T>G	TGCAGGGTGGTATGTTCATGTTTCTTCATTCGATATTTTTTTCTACCTTGTAATCTATACGGTTTCTTC	0	0	999	0.0777778	0.9	0.077778	0.143457	3.44444	1	0.077778
100196088|F|0-11:T>A-11:T>A	TGCAGGGTTGTAGGGACTTGGACGAGGAGCCCTTTCCTTTTCCTCCCAGCTCAAGTCTCTATATGGTCA	32	1	2.62e-26	0.0978261	0.92	0.097826	0.176512	4.2	0.96	0.097826
100196117|F|0-52:T>C-52:T>C	TGCAGGTAACGACTTTTGCAAATAGCATAAGATTTCAGGCTTATTTTCGGTTCAGACTTTAGAAATCTC	0	0	999	0.0909091	0.99	0.090909	0.165289	3.91667	0.961538	0.090909
100196168|F|0-53:T>A-53:T>A	TGCAGGTACCCCAGCGATGTTGATAAGCATATCCTAGCCCGCCAAACAGGCCTATCAAGAAGCCAAGCA	0	0	999	0.0505051	0.99	0.050505	0.095909	6.875	1	0.050505
100196169|F|0-35:T>C-35:T>C	TGCAGGTACCCCTCTACGAGAATTCATAAAGTTCACAAGTCTATTGCAATTAGATTCCGACAAAAGAAA	0	0	999	0.0531915	0.94	0.053191	0.100724	6.66667	1	0.053191
100196204|F|0-27:T>C-27:T>C	TGCAGGTAGGTGGGATGATGTACTACACGGACAAGGCATGATGATTGCTCAAAAAGCAGTAAAAAGGGG	0	0	999	0.104167	0.96	0.104167	0.186632	14.8461	1	0.104167
100196261|F|0-32:G>T-32:G>T	TGCAGGTCACGACCCCATTGCTCAAGTTTATGTCTGAATTTGTATTGAACAAAGCTCAGCGTCTAACAT	10	1	2.62e-26	0.35	1	0.35	0.455	15.9318	1	0.35
100196262|F|0-34:T>C-34:T>C	TGCAGGTCACTGGCCTAATGGTCTTGAGTTCTTGCATCAATCTCTATGAATGTTCAAAATATACTGTTA	0	0	999	0.378947	0.95	0.378947	0.470693	7.15217	0.961538	0.368421
100196318|F|0-47:T>C-47:T>C	TGCAGGTCTATATGCAAAGATTTGTGATTAGTAATTGAGTACAATAACGATTGCTTCACACTACAACAA	0	0	999	0.188235	0.85	0.188235	0.305606	6.69565	0.954545	0.176471
100196345|F|0-17:C>T-17:C>T	TGCAGGTCTTGTGCTTCTTTCTACTGATGATATTTTTTTTCCCAATTTACCGCCATTGTTCTCAAAATT	0	0	999	0.412371	0.97	0.412371	0.484642	3.42857	0.961538	0.412371
100196351|F|0-62:C>T-62:C>T	TGCAGGTGAACAATGTCAAGAAGCTGATGAGTCTGGCTCAGCTTCTTCTGAAGTTGAGGTGATTTCCCC	0	0	999	0.0869565	0.92	0.086957	0.15879	2.5	0.961538	0.086957
100196393|F|0-18:A>C-18:A>C	TGCAGGTGCAGAAAAGATCTATATATTGATAATAATGAAAAAACAGAACTTACAATAGAAGGTTATTTT	0	0	999	0.171717	0.99	0.171717	0.284461	6.1	0.961538	0.171717
100196397|F|0-37:G>C-37:G>C	TGCAGGTGCCGAGGGATCCTGGTAGATGTCAAAGAAGCAGTTCTAAGTAGTTGTGAACCTCAATGGGAC	0	0	999	0.397727	0.88	0.397727	0.479081	10.8	0.958333	0.340909
100196412|F|0-13:T>G-13:T>G	TGCAGGTGCTGTAGAAGGGGTTGTTTTTACAAATGTTGGGTTAGTGCATACGGCGACTTCCTCTTCCTT	0	0	999	0.0808081	0.99	0.080808	0.148556	4.9	1	0.080808
100196437|F|0-53:T>G-53:T>G	TGCAGGTGGCAACTGAATCGCTAGAGGGGGGACGATCGAAACATTACCAACAAGTGGATTATTCATCAA	0	0	999	0.28	1	0.72	0.4032	5.36667	0.96	0.63
100196546|F|0-68:T>G-68:T>G	TGCAGGTTTACAAGGGTAATAGAGATTTGGAGGACACTTTTATGTTTTCAAGTCTGTCATTTTGCATTG	6	1	9.44e-26	0.0549451	0.91	0.054945	0.103852	5.4	0.954545	0.054945
100196556|F|0-66:G>A-66:G>A	TGCAGGTTGATCTTCAAAGCACAAATCCAACTAATGATTGTGGAAATATTTCTCCTAAAAGTGCGGACT	120	1	5.72e-18	0.285714	0.98	0.285714	0.408163	4.21622	0.961538	0.265306
100196591|F|0-21:T>A-21:T>A	TGCAGGTTTACAGAAGCTAATAAGTGTTTACAGATTTTGAAAAAAAAAAGACCAATGCGCATAACGTAA	0	0	999	0.0659341	0.91	0.065934	0.123174	2.57143	1	0.065934
100196657|F|0-35:T>C-35:T>C	TGCAGGTTTTATTCAACTCCCTACCAGTCATCATTCTCAATTCACTGGATGACTCACACCACATATCAA	0	0	999	0.271605	0.81	0.271605	0.395671	3.85714	0.954545	0.185185
100196749|F|0-44:G>A-44:G>A	TGCAGTAACAAGACAATCAATAATCTCCAGGCACAAACACACATAGGAATGATGACTGGAATGAGTGCA	0	0	999	0.0520833	0.96	0.052083	0.098741	5	1	0.052083
100196749|F|0-45:G>A-45:G>A	TGCAGTAACAAGACAATCAATAATCTCCAGGCACAAACACACATGAGAATGATGACTGGAATGAGTGCA	0	0	999	0.122449	0.98	0.122449	0.21491	3.35714	0.961538	0.102041
100196750|F|0-19:C>G-19:C>G	TGCAGTAACAATCGACCCAGGTACCAAGGCAGTCAGTGCAAGAAGACTTCTAGCGATGAATGAAGACCA	0	0	999	0.346939	0.98	0.653061	0.453145	8.125	0.961538	0.653061
100196752|F|0-52:T>A-52:T>A	TGCAGTAACACCATGGTCCAGTGCTGTTTCACATTTTCCAGTGAATATACCCAGAAAATTACAGATCGG	0	0	999	0.0697674	0.86	0.069767	0.1298	8.28571	0.95	0.05814
100196764|F|0-42:C>A-42:C>A	TGCAGTAACCTGAAAGAGGTAATTGTTCCGGAACTTCGGGATATGCACTACATGTTCGTTTTATGCAGT	0	0	999	0.438776	0.98	0.438776	0.492503	5.76786	0.961538	0.428571
100196800|F|0-35:G>A-35:G>A	TGCAGTAAGAACCACACAAGTAATCAATACAACTAACAAAGTCAACATCCACATGATATCTAACATACC	0	0	999	0.0638298	0.94	0.06383	0.119511	2.66667	0.954545	0.06383
100196815|F|0-21:G>A-21:G>A	TGCAGTAAGGCTTTCCTATTGAATGTACTTTCCTAGGCATAAGATAGAAACGAGGTTGCACCTATTTGT	0	0	999	0.0823529	0.85	0.082353	0.151142	7.11111	1	0.058824
100196829|F|0-39:C>T-39:C>T	TGCAGTAATAACATCGCCAGAAATAATGTCCCAATAATGTTGAAAGAATTTTCCAGTAAGGCCATCGCA	0	0	999	0.262626	0.99	0.262626	0.387307	5.44118	0.961538	0.262626
100196877|F|0-38:C>T-38:C>T	TGCAGTAATTGTTGTTGCATGCCACTGTAATGAGAACGTGAACGAAAGGTTTCCAAACATATATATTTA	125	1	9.51e-21	0.447059	0.85	0.447059	0.494394	11.3469	0.954545	0.317647
100196887|F|0-14:G>T-14:G>T	TGCAGTAATTTTTTTGTTCTCTTTGTCTTCGAGCTCTCATGCCTCAATCCACTCTTTCCTTCCTTCATA	15	1	2.62e-26	0.45	1	0.55	0.495	41.2714	1	0.01
100196912|F|0-24:T>C-24:T>C	TGCAGTACCAGAAGATGATATTGACCGCAAGTTGTAGCTGCAAAGTAACACGAAATGTCAATGAACAGA	0	0	999	0.0537634	0.93	0.053763	0.101746	2.625	0.956522	0.053763
100196919|F|0-40:A>G-40:A>G	TGCAGTACCATTGAATGTTCAGATGGTAGCTTGTGGCAGGGAGCATGCTGCTTTAGTGACAAAACACGC	0	0	999	0.0842105	0.95	0.084211	0.154238	2.5	0.961538	0.084211
100196942|F|0-47:A>G-47:A>G	TGCAGTACTCAAGTTCAGTACTACCAAAGGACCCCACGTCTATAAGAGCTACAAATGAACTCTACGTGC	0	0	999	0.5	1	0.5	0.5	8.53968	0.961538	0.5
100197006|F|0-9:G>A-9:G>A	TGCAGTAGAAGTTCGGAGGCTGAGGGGTATTGTTAGGGTGAGAAAAGAGGAGGCTTGTCACTTGTTGCA	0	0	999	0.154639	0.97	0.154639	0.261452	4.88889	1	0.154639
100197047|F|0-63:C>T-63:C>T	TGCAGTAGCCAGTGAGACCTTCCTCGCGCTTGATCTCAACTTGTGTAACAAATAGTAAACTTTTTCGTC	0	0	999	0.07	1	0.07	0.1302	7	0.961538	0.07
100197104|F|0-34:T>C-34:T>C	TGCAGTAGTAAGTTCAATTGGACCAAAAACAATACACGTGTCACAAGAAAAATAATACTCAAAAGAAAA	0	0	999	0.129032	0.93	0.129032	0.224766	4.30769	0.961538	0.129032
100197117|F|0-44:G>A-44:G>A	TGCAGTAGTCAATCTTTGTATTTTGGTCTTCCACTCTTTTAGCGAATTTGTAAGGTTGTATCTGGTTAG	0	0	999	0.0510204	0.98	0.05102	0.096835	5.4	1	0.05102
100197127|F|0-48:C>A-48:C>A	TGCAGTAGTGGTTTGGAGTTCAAATTTTGTGTAGGCTCCAAGGGGATTAGGAGAAGTTTTGGCAAGCGA	0	0	999	0.139535	0.86	0.139535	0.24013	8.86667	1	0.139535
100197140|F|0-22:G>A-22:G>A	TGCAGTAGTTGTACAACAATTTACTCAGGACTTTGGTAATATGATTACACAAAAATCAACAATTAGGTA	0	0	999	0.262626	0.99	0.737374	0.387307	16.7849	0.961538	0.686869
100197164|F|0-57:T>G-57:T>G	TGCAGTATACATGGAAATAAATGCAGACTTGCTGCTTCTGCTGGGGGTACTCATTCTGGTCTGGGTTTT	0	0	999	0.146067	0.89	0.146067	0.249463	4.71429	0.952381	0.123596
100197174|F|0-36:C>T-36:C>T	TGCAGTATAGAGAGGTTTGTGGGAGCCGATAAGACTTCCACTTTTTAGCTTATGCTAGGCGGTCATCAC	0	0	999	0.323232	0.99	0.676768	0.437506	11.9762	0.961538	0.656566
100197186|F|0-64:T>A-64:T>A	TGCAGTATATTGCTTTTACTAAGCAACCATTTTGACCAATTTCTCTGGAGTTGAGGGCACTTCCAGTTT	0	0	999	0.387755	0.98	0.387755	0.474802	9.28	0.961538	0.387755
100197204|F|0-28:A>T-28:A>T	TGCAGTATCTAAAACAGCCTATTTCTATTACAGAAATCTCTAGCTCTAAGCTGATGAGTGGAGTACTAA	0	0	999	0.13253	0.83	0.86747	0.229932	3.57609	0.952381	0.337349
100197229|F|0-40:T>C-40:T>C	TGCAGTATGATTTAGAGCTGGTCTTCGTGAAGAATTCCCACGAGTTCGTGCATGAATATTTGAAAAAAC	0	0	999	0.232323	0.99	0.767677	0.356698	5.57143	0.961538	0.757576
100197267|F|0-16:G>A-16:G>A	TGCAGTATTATTTGCAATCTATTTGCAACTTATGCGCATATACAATTTTAGATTCTTATTACGAAGTTT	0	0	999	0.0777778	0.9	0.077778	0.143457	4.375	0.956522	0.077778
100197366|F|0-21:C>T-21:C>T	TGCAGTCAAGGAGGACATAGATCCTATGAACAATGCTCCACATAAAAATATATGTAAATATTATTGGGT	0	0	999	0.193182	0.88	0.193182	0.311725	6.10526	1	0.136364
100197415|F|0-35:A>T-35:A>T	TGCAGTCAGAGTCATTCAAACAATAAAATAAATCATATCTTTTATCTAATAAAATTATGCATGATAAAA	0	0	999	0.0957447	0.94	0.095745	0.173155	3.4	0.96	0.074468
100197439|F|0-67:T>A-67:T>A	TGCAGTCATATTCCTCCACTAGATGGACTAAAATTTCTGTTGATATATGTCATCTTGTGCTAAACACAT	32	1	2.64e-21	0.131313	0.99	0.131313	0.22814	11.7647	1	0.131313
100197453|F|0-41:G>A-41:G>A	TGCAGTCATCTGATAAGAGACTAGTTTTCAGAGTTGTAATGAGTGACCATTTTTTCAATGTCTTATCGA	0	0	999	0.453608	0.97	0.546392	0.495696	8.98592	0.961538	0.525773
100197569|F|0-11:A>G-11:A>G	TGCAGTCGAACGTATAGCAATAAAATAATGGTACTTGTAACCAACTATGAATGAAACAAAGCTACCACA	5	1	9.51e-21	0.414141	0.99	0.585859	0.485257	6.61333	0.96	0.575758
100197576|F|0-21:T>C-21:T>C	TGCAGTCGAGAATCTTGTCCTCGGTGCCTCATCGCACATTGGATTCATAAGGTATGCAAGAAATGGCAG	131	1	1.59e-18	0.358696	0.92	0.358696	0.460066	6.4878	0.96	0.315217
100197579|F|0-66:A>G-66:A>G	TGCAGTCGAGTTTAGTGAGGAGGATCCATACGGCAGAGCAGTGGCATTGTTTGATCTCAAGTCTGGGTG	23	1	2.64e-21	0.28	1	0.28	0.4032	13.5	0.961538	0.27
100197580|F|0-20:T>A-20:T>A	TGCAGTCGATTATTCAAACCATCAACACTACATTTAGTTTCTTCCATTTCTCTAAGCAGTTTCGACAGC	0	0	999	0.262626	0.99	0.262626	0.387307	6.57143	0.961538	0.262626
100197594|F|0-44:G>A-44:G>A	TGCAGTCGGCGCATTGAGATCAGGAGTAATACCTAGCAGACAAGACACAAGGACACATCCCAATGTCAC	0	0	999	0.4375	0.96	0.5625	0.492188	16.9143	1	0.479167
100197614|F|0-43:A>G-43:A>G	TGCAGTCTAAATGGTTATTTTCGAACTATGATCTAACCTAACAGGTAAAATCCAATCCTACAGCAAATT	0	0	999	0.112245	0.98	0.112245	0.199292	6.45455	0.961538	0.112245
100197638|F|0-24:G>A-24:G>A	TGCAGTCTATGGCCCTCCAGAATCAGCACTTACAAAGGAACTAATAGAGCAAGAGCTCATTGGAATGGG	-3	1	2.62e-26	0.234694	0.98	0.765306	0.359225	8.59794	0.961538	0.683673
100197661|F|0-6:C>T-6:C>T	TGCAGTTTCGAAGAAGATGAGAACATGTTTCAGACCCTTCATAACAAAGTGGACAGCTATCATCATATA	0	0	999	0.0618557	0.97	0.061856	0.116059	5	0.961538	0.061856
100197675|F|0-7:T>A-7:T>A	TGCAGTCACTTTGCTCTCAGTCTGTTTATATCTTCTTCATGTTTTGTACACGGGTGCTAACCTGCTTTA	0	0	999	0.170213	0.94	0.170213	0.282481	10.8947	1	0.170213
100197687|F|0-42:A>C-42:A>C	TGCAGTCTGATCTGTATGCACGTGCACCAAGCAAATGCTAATCATCTCGCTTTGCTTCTTGGAGTCGAG	0	0	999	0.121212	0.99	0.121212	0.213039	2.6875	1	0.121212
100197694|F|0-53:G>T-53:G>T	TGCAGTCTGGAAGTCTTTCCGATTTCTATGAAATTTGCAGAGGTTTGGAACTTTCTAGGAACTTCCAGT	103	1	9.44e-26	0.10989	0.91	0.10989	0.195629	5.75	0.956522	0.098901
100197695|F|0-62:G>T-62:G>T	TGCAGTCTGGAATAATATAATTATAGAAGAGAAAATGAGGAACAATAAATTATTTGTGTTTGTTTTTTC	103	1	1.22e-24	0.0537634	0.93	0.053763	0.101746	3	0.958333	0.053763
100197710|F|0-50:C>A-50:C>A	TGCAGTCTTCTTATTTGACACACAAGCTCTTTCGTCATCATCACGTGTGTAATTATTTATACTTAGGAG	0	0	999	0.112245	0.98	0.112245	0.199292	4.58333	1	0.102041
100197726|F|0-12:C>A-12:C>A	TGCAGTCTTTGTAAAAAATTGTTATATCAGTACCATTCAGTTCTTGTTCTGATGAAATCTACAAATTGA	16	1	1.23e-19	0.170732	0.82	0.170732	0.283165	6.5	1	0.073171
100197732|F|0-44:T>A-44:T>A	TGCAGTCTTTTGATACTGAGCTGCTTCCTGAGGTTTGTCTCTACATTCGTTTTCAGTTACCTCTTATGT	0	0	999	0.302083	0.96	0.302083	0.421658	7.38235	0.96	0.270833
100197732|F|0-60:C>T-60:C>T	TGCAGTCTTTTGATACTGAGCTGCTTCCTGAGGTTTGTCTCTACTTTCGTTTTCAGTTACTTCTTATGT	0	0	999	0.0645161	0.93	0.064516	0.120708	4.57143	0.96	0.064516
100197737|F|0-30:A>G-30:A>G	TGCAGTGAAAAACTCAAAAAGATGAGTGACGCAGAGAGACTTTTATACCTGGGAAGGCCATATAAAATG	27	1	1.23e-19	0.232323	0.99	0.767677	0.356698	8.30928	0.961538	0.757576
100197754|F|0-44:A>G-44:A>G	TGCAGTGAACACATATTGTCCAATGCCTTCTGTTCTTAGTTCTTGGAACATTTCTCTTTCTGAAAACCA	0	0	999	0.189474	0.95	0.189474	0.307147	12.15	1	0.147368
100197803|F|0-59:T>C-59:T>C	TGCAGTGACTAACCCAACTCCCCGCAATTTACATACTTATCTAAAGATCTAAGACACTTCTCTTCACAT	0	0	999	0.18	1	0.18	0.2952	6.22727	0.961538	0.17
100197855|F|0-11:A>T-11:A>T	TGCAGTGATCTTACGCGCAACTACCTATATGGTACAATTCCGGAGGAATGGGTTTCAATGAAAAATTTG	0	0	999	0.323232	0.99	0.323232	0.437506	6.33333	0.961538	0.323232
100197866|F|0-29:G>A-29:G>A	TGCAGTGATGTCTTACAAGCTAAGAATATAGAATACAAGGCATGGGCTCAAGTTCGAAGCCTGGAGTCT	102	1	1.22e-24	0.29	1	0.29	0.4118	9.17647	0.961538	0.29
100197883|F|0-44:C>A-44:C>A	TGCAGTGCAAGCACATAGGATTAGCAGCTAGATGTCGTTTGTACATTTGTTTTTGGTAGATAATATATA	0	0	999	0.212121	0.99	0.212121	0.334252	6.57143	1	0.212121
100197884|F|0-28:C>A-28:C>A	TGCAGTGCAAGCTCGGTTCTCAACTGAGATCCAGAATTTAGCTAGGCTTCGCCATCGCAACCTAATACA	6	1	2.64e-21	0.424242	0.99	0.575758	0.488522	5.19718	1	0.575758
100197888|F|0-44:T>A-44:T>A	TGCAGTGCAAGTAATAATTTTGCCATAGCAAGTGTCAATGCAAGAAATGGGGAAGGTGGGGATCTTTGC	0	0	999	0.0606061	0.99	0.060606	0.113866	4.14286	0.961538	0.060606
100197944|F|0-58:A>G-58:A>G	TGCAGTGCCCTTTCACGTTCTTTCATATCAACTTTACGCGCAAAGATATCAATCAAGTGCACAGGTTTG	0	0	999	0.443299	0.97	0.556701	0.49357	13.4627	0.961538	0.536082
100197977|F|0-13:T>C-13:T>C	TGCAGTGCTGAAACGACTAGTCATATGGATTCATGTCACAAAATGTAGTAATTACCAGAGTAACCATCA	0	0	999	0.252632	0.95	0.252632	0.377618	7.15625	0.958333	0.221053
100197986|F|0-47:T>C-47:T>C	TGCAGTGCTGTGTAAAAAACCAAAAGAATGAATCCTGTTATTGTAATCGTTTTGCACTTCCTAATAGAT	104	1	9.51e-21	0.230769	0.91	0.230769	0.35503	3.16667	1	0.208791
100198011|F|0-55:A>T-55:A>T	TGCAGTGGAACTTGTCCCCACTTTTTATGAACCATTAGCCCATAAGAAGTTGGAATGGGTTTGGTATTC	0	0	999	0.0612245	0.98	0.061224	0.114952	4.83333	1	0.061224
100198067|F|0-55:A>C-55:A>C	TGCAGTGGCCTCCACACTTTCCTATAGAATACAGAAGATGAAGATTCAATCAGAGCAAATTAGAAAATG	0	0	999	0.0606061	0.99	0.060606	0.113866	5	1	0.060606
100198080|F|0-45:C>T-45:C>T	TGCAGTGGCTATGATTTGTACCATAGTGCGTTGATTGGGTAAATCTCAGATTTTGCCCGGGTGGGCCAG	0	0	999	0.0816327	0.98	0.081633	0.149938	3.5	1	0.081633
100198092|F|0-56:A>T-56:A>T	TGCAGTGGGAAAGTTCAAAAAAGAGATTGGAGGGTCACCTTTTTGACTACAATGGCTCAAGTGGTAACA	0	0	999	0.23	1	0.23	0.3542	4.2069	0.961538	0.23
100198095|F|0-51:A>T-51:A>T	TGCAGTGGGAGCCGGTGTTCTTGGCCTCCCTTACACCTTCAAGAAAACAGGTTGGGTAATGGGCTCCTT	115	1	5.68e-23	0.0777778	0.9	0.077778	0.143457	4.55556	1	0.055556
100198116|F|0-15:C>T-15:C>T	TGCAGTGGTAGAAGGTGTCTGCTATCATTCTGCAAAATGATTATGGGTTTGCGAATACTGCCATTTTCA	22	1	1.22e-24	0.19	1	0.81	0.3078	7.42308	0.961538	0.8
100198130|F|0-43:C>A-43:C>A	TGCAGTGGTGAAATGCCAAAAGCATCCTGGAGGAAAAGGAGTAAAAATATTTTTATCACAATAAAAAGG	0	0	999	0.367347	0.98	0.367347	0.464806	6.02174	0.96	0.357143
100198140|F|0-55:C>A-55:C>A	TGCAGTGGTGGTGATCTCCTGCCTCCGGGTGTAGGATTATCTCTTGTATTTCTTTAGAAAGCGGCGGCG	110	1	5.68e-23	0.0625	0.96	0.0625	0.117188	3.57143	1	0.052083
100198183|F|0-41:C>T-41:C>T	TGCAGTGTATCCAAGGCTGACTCCGTTAGTTGAATGAAATATCACAAGTATACAGAAACAGCAAGCAAT	0	0	999	0.431579	0.95	0.431579	0.490637	14.8077	0.961538	0.378947
100198211|F|0-26:A>G-26:A>G	TGCAGTGTCTTAGTACTCAATGATGCGTGTTCCCTGTGTATGTTTCTTATAGTTAGTGTAGTGCATATT	0	0	999	0.19	1	0.19	0.3078	6.20833	1	0.19
100198218|F|0-11:A>C-11:A>C	TGCAGTGTGAACGAACAAGGGAATTTACCCAAAAAGGCATCTAGGAAAAAAAGGCAACAAAACGGAAAG	0	0	999	0.0909091	0.99	0.090909	0.165289	4.09091	0.961538	0.080808
100198246|F|0-28:G>A-28:G>A	TGCAGTGTTCATTATTGTATATTTGAAGAGAGATATGAATCTCATTTGATTGCAGTGTTTGAATCCCAT	0	0	999	0.108434	0.83	0.108434	0.193352	5.22222	1	0.096386
100198258|F|0-21:G>A-21:G>A	TGCAGTGTTGTCTGGAAATAGAAACTTTGAGGGTCGTGTTCATCCTTTGACGAGAGCCAACTATCTGGC	117	1	5.68e-23	0.0909091	0.99	0.090909	0.165289	5.08333	0.961538	0.090909
100198271|F|0-22:C>A-22:C>A	TGCAGTGTTTTCTGACGGGTGTAAAGGGATTCCAGTATAAGCAGAGAAAGTCATATGAACTTTATGTGT	0	0	999	0.0714286	0.84	0.071429	0.132653	9.28571	1	0.047619
100198291|F|0-52:A>G-52:A>G	TGCAGTTACAAATATAAACATGGGACACAAAGTGGGCAGCAACAAGCGGTTCGTTGACATATTATTGTT	115	1	1.59e-18	0.0714286	0.84	0.071429	0.132653	7	1	0.059524
100198308|F|0-14:G>A-14:G>A	TGCAGTTACATTGGAAAAAAGGTGACATGCCATGTCATAATAGGTTACAAGATACACGGGGCACATTTT	0	0	999	0.09375	0.96	0.09375	0.169922	13.0833	1	0.09375
100198404|F|0-34:G>A-34:G>A	TGCAGTTATGTGCACCATTCGCTTGTAGACAACTATATACTGTAATTACTCATTCTTGGTGTCCATGAA	0	0	999	0.22	1	0.22	0.3432	9.25926	1	0.22
100198419|F|0-7:A>T-7:A>T	TGCAGTTTTTAGGTTGGGTGCACAAGAAATTGAAGCAAACGAGCGTTGAACCTTTCAAGGACCCTGTAA	126	1	5.68e-23	0.116279	0.86	0.116279	0.205516	3.35714	1	0.081395
100198500|F|0-48:T>A-48:T>A	TGCAGTTCCAGCTTCCAAGCTTTAGCTTCACGTGGGCTTGATCCCAAGACCTATCATTCATGCAATTGA	0	0	999	0.48	1	0.48	0.4992	12.7667	1	0.48
100198513|F|0-60:C>T-60:C>T	TGCAGTTCCTGGAATCATGGTACACTTGCCTGAACTCTGCTCTTGTTATGACTTCTGATTTCTTTTTTT	12	1	5.68e-23	0.1125	0.8	0.1125	0.199688	11.3333	1	0.0875
100198576|F|0-52:A>C-52:A>C	TGCAGTTCTGTTCTCTTTACGATAAGTATATTAGATCATATAACGCGAGTCCCTTCACGTCTAATACGA	0	0	999	0.0561798	0.89	0.05618	0.106047	11.8571	1	0.033708
100198578|F|0-54:T>A-54:T>A	TGCAGTTCTTACATCTGATTGATTTTTGCCCCATTCTATTTACCTTTTTGGACTAATATTGGATGGAGA	0	0	999	0.114943	0.87	0.114943	0.203461	10.3333	1	0.091954
100198691|F|0-41:A>G-41:A>G	TGCAGTTGATCAACAAACAATGGTACAACAACAAAAGCAATGGCTTTTTCTTTTTTTTTTTACAGATCG	0	0	999	0.206897	0.87	0.206897	0.328181	14.1	1	0.137931
100198707|F|0-59:T>G-59:T>G	TGCAGTTGCAGGGTCTTATGGCTACATTGCTCCAGGTAGACTTCCAATTGATCTTCTCAGTCTTTTTGT	110	1	1.59e-18	0.242424	0.99	0.242424	0.367309	11.2069	1	0.242424
100198732|F|0-55:A>T-55:A>T	TGCAGTTGCCTACAATTTTATTATACCTTTGTCAAACTTTCCACAATTTTTCAAATCTTAGTATGTTTT	0	0	999	0.12	1	0.12	0.2112	3	0.961538	0.12
100198754|F|0-8:C>T-8:C>T	TGCAGTTGTTTATTGTCGGTATGGTAGATTGTAACAGGATATTATTGTGTTACCCTCTACCTTGAATGG	0	0	999	0.193548	0.93	0.193548	0.312175	11.15	0.961538	0.172043
100198757|F|0-23:C>T-23:C>T	TGCAGTTGCTTCCTCAATTGGTTTAGCAATCAATGCTCAATTTCTGGCTGCATTTTCAGCAGCAGTTGG	107	1	1.22e-24	0.134021	0.97	0.134021	0.232118	3.26667	0.961538	0.134021
100198764|F|0-66:C>A-66:C>A	TGCAGTTGGAAAGAAAAAACTTGTACATTCCTTTGAACATAGGGCTTTTTGTTCCCTACAGTGTTGACA	0	0	999	0.25	1	0.25	0.375	5.29032	0.961538	0.25
100198793|F|0-11:G>T-11:G>T	TGCAGTTGGCGTTGGTGGAAGAGATTTTCAATCTTTCAATTGTGAAAGAAGAGGGGAGGTAAAAAGTCG	0	0	999	0.0707071	0.99	0.070707	0.131415	2.7	0.961538	0.070707
100198863|F|0-11:G>A-11:G>A	TGCAGTTGTGCAAAGTTGTAGCCCTCTGGAACTTGGAAAGTGCAGCTGCACCAAAAGACTCCTCAGAAC	0	0	999	0.10101	0.99	0.10101	0.181614	9.23077	0.961538	0.10101
100198863|F|0-25:C>T-25:C>T	TGCAGTTGTGCGAAGTTGTAGCCCTTTGGAACTTGGAAAGTGCAGCTGCACCAAAAGACTCCTCAGAAC	0	0	999	0.222222	0.99	0.222222	0.345679	8.16	1	0.222222
100198885|F|0-10:G>C-10:G>C	TGCAGTTGTTCAATTATGGTTTGTAGTTGAGGGTCTGCCTTCCAACTATTACAAATCTCTTGCAGCAAG	0	0	999	0.0618557	0.97	0.061856	0.116059	3.5	0.961538	0.051546
100198920|F|0-48:G>A-48:G>A	TGCAGTTTAGCGCTTTCTTCCTTGCACCCCTGAAATGCAATACACTTGAATTTACTTGGTAATTGCCAT	-1	1	4.39e-24	0.0777778	0.9	0.077778	0.143457	2.7	1	0.066667
100198941|F|0-42:A>G-42:A>G	TGCAGTTTATTCACCGATATTAGTAAGCCCAGACTGCAATTTGTTCATGCACCGATATAAGCCCAGATT	0	0	999	0.075	0.8	0.075	0.13875	7.11111	1	0.0625
100199010|F|0-35:C>T-35:C>T	TGCAGTTTGAGTATAAAGTGTTGTCATGCCAACTTTGCCCTAAATGTTGAACCCTCTTCAATGCCTTTA	0	0	999	0.142857	0.84	0.142857	0.244898	13.6667	1	0.095238
100199102|F|0-18:G>T-18:G>T	TGCAGTTTTCGGAAGTGGTTGGCGTTGTTCATGTGAAATTATGGCAGCTTCGACTGCGTCGAGTGCAGC	0	0	999	0.153061	0.98	0.153061	0.259267	7.52632	0.961538	0.153061
100199102|F|0-30:A>T-30:A>T	TGCAGTTTTCGGAAGTGGGTGGCGTTGTTCTTGTGAAATTATGGCAGCTTCGACTGCGTCGAGTGCAGC	0	0	999	0.489796	0.98	0.510204	0.499792	7.14754	0.961538	0.510204
100199106|F|0-49:C>A-49:C>A	TGCAGTTTTCTTTATCAGAATAGGATATTGCAGCAGCGTTCTGGAATATAGTGAATATCGTGAATTCTG	0	0	999	0.464646	0.99	0.535354	0.4975	9.30882	0.961538	0.515152
100199107|F|0-24:C>T-24:C>T	TGCAGTTTTCTTTTTGCAATTCCTTTTTGTCCAAGCATTTATTTCCATTCAGCGCGACATTATTTTCAG	0	0	999	0.162791	0.86	0.162791	0.27258	6.38889	1	0.127907
100199111|F|0-48:C>T-48:C>T	TGCAGTTTTGATTAGAAGTGCAGCTTTGATTAGTAGTGAAAACTTGAGTGATACTTTCTAATTGTTTTT	0	0	999	0.108696	0.92	0.108696	0.193762	9.7	0.956522	0.097826
100199132|F|0-10:A>T-10:A>T	TGCAGTTTTTTGAAGAAAACGATGGTCGATCACAGGACTGTTTTTCTGCCCAGTTTTTCTTCTACTTTG	0	0	999	0.0824742	0.97	0.082474	0.151344	3.1	1	0.082474
100199162|F|0-23:T>C-23:T>C	TGCAGTTTTTTTCAAACGGGTCACCAACTCCAACAATGTTTTTTGTCACGTCTCTTGTTTACAGATCGG	0	0	999	0.397849	0.93	0.397849	0.479131	7.61224	1	0.376344
100199249|F|0-34:T>C-34:T>C	TGCAGAAAACAAGAGGAGGTGTTCATGTCTACGACGCGGGAAAAGGAAACCAGGTAAAAGCCAATGAAT	0	0	999	0.1125	0.8	0.1125	0.199688	4.69231	1	0.1125
100199374|F|0-24:C>A-24:C>A	TGCAGAAACTTCAAAATTTGTGTCATAGAAATGTTGGAAACAAGCACATACCATGAACCATCAGGAAGT	0	0	999	0.0526316	0.95	0.052632	0.099723	3	0.958333	0.031579
100199407|F|0-59:A>G-59:A>G	TGCAGAAAGGAGAAGGGTCATCTTCAGTATTCTATCCATTTTCTTTTGGATTGCCTGACGGAAGACAAA	0	0	999	0.0617284	0.81	0.061728	0.115836	5.8	0.954545	0.049383
100199587|F|0-54:G>A-54:G>A	TGCAGAACTTAGCCCCTCTTTTGTACATTTTAGCTGCGCAAACACTTCCTCAACAGGAATTCTCTCCTG	137	1	2.64e-21	0.0824742	0.97	0.082474	0.151344	5.66667	1	0.082474
100199660|F|0-44:G>A-44:G>A	TGCAGAAGCCCGGAAAAAAGCAGCAGCCAGGGGCCTCTTGCTTCATCCACATGGTGTTCCAGTCCAAGC	0	0	999	0.0824742	0.97	0.082474	0.151344	4.27273	0.961538	0.082474
100199662|F|0-40:G>A-40:G>A	TGCAGAAGCCTTCAAGAAAAGGTAATCATAATTACTTGAAATCCAACCATGTTATAAAATTTTTATATT	10	1	1.23e-19	0.0736842	0.95	0.073684	0.13651	2.66667	1	0.063158
100199722|F|0-68:T>G-68:T>G	TGCAGAAGTGAAGACCAAATTGCAGATATTATGACTAAGCCACTCAAATATGATGCCTTTGTGAAGCTG	22	1	9.44e-26	0.238636	0.88	0.238636	0.363378	5.55556	1	0.181818
100199740|F|0-37:G>T-37:G>T	TGCAGAAGTTCCAATTTCAGTAAAACTATGATTCACATCTTTCTCACTTGCAAGCTCTAAAGTGAATAC	0	0	999	0.0864198	0.81	0.08642	0.157903	3.25	0.952381	0.061728
100200282|F|0-38:G>A-38:G>A	TGCAGAGCCGCCACGTATCGCGTAGAAGAGGTGTGGATACGAACGAAGAGGCTAGCATCTCGCTGGTCT	0	0	999	0.185567	0.97	0.185567	0.302264	6	0.961538	0.185567
100200391|F|0-50:G>A-50:G>A	TGCAGAGTGCTGTCCTTGGGGCCAAAGATTTACCAAGGACCATCCTTAGCAACCACATTGAGCAGCGAC	19	2	9.44e-26	0.0537634	0.93	0.053763	0.101746	9	1	0.053763
100200604|F|0-28:T>A-28:T>A	TGCAGATGAATATCGACACACTAACAATACTACACTCCTAAATATAAGTGGCGTCAAATCAAATTCTTT	0	0	999	0.431818	0.88	0.431818	0.490702	12.1961	1	0.25
100200754|F|0-13:C>A-13:C>A	TGCAGATTATGGGAAACTGCTAGTTTATACTGGAAAACTTGTGATGCATGCCCATGTTCACTTTACAGA	0	0	999	0.190476	0.84	0.190476	0.30839	6.28571	0.956522	0.142857
100200754|F|0-32:G>A-32:G>A	TGCAGATTATGGGCAACTGCTAGTTTATACTGAAAAACTTGTGATGCATGCCCATGTTCACTTTACAGA	36	1	3.42e-20	0.097561	0.82	0.097561	0.176086	4.18182	0.954545	0.073171
100200951|F|0-45:G>A-45:G>A	TGCAGCAAAATGCTACGGCATGTTAGCAAAGTTCATGTATGGTTAAAAATTGTTACACATCTGATGCTG	0	0	999	0.060241	0.83	0.060241	0.113224	2.8	0.952381	0.036145
100201012|F|0-33:C>T-33:C>T	TGCAGCAACAACCGTGGAATTAGCACCAATCATTGCAAGCAAGACCGCAGTCTCCACACAATGCTTTAG	0	0	999	0.159574	0.94	0.159574	0.268221	2.83333	0.961538	0.148936
100201016|F|0-64:G>T-64:G>T	TGCAGCAACACCATTGAAGTTGGACTTGCTGCATGGAAGCTATATCCTGCCAAATAATGAAATTTGTAT	0	0	999	0.0520833	0.96	0.052083	0.098741	13.2	1	0.052083
100201242|F|0-65:T>A-65:T>A	TGCAGCACGAATGTGGTTCCCTGCACTACATGTACATTATGGATATCTTTAGAAAGAATCAAACCAACC	26	1	2.62e-26	0.125	0.96	0.125	0.21875	9.07143	1	0.114583
100201298|F|0-28:A>G-28:A>G	TGCAGCAGAAATATCTGACTTCGGTAAGGCAGATGCCATATCTGGCATCCTGAATTGCTGAGCAGCCTG	0	0	999	0.107527	0.93	0.107527	0.19193	2.6	0.96	0.086022
100201501|F|0-36:A>C-36:A>C	TGCAGCATCACAGGTAGTGACTGAATCAGGCATGTCCCAGAAGGAGGTTGCTTTACAAAACACACGGCT	16	1	1.22e-24	0.0909091	0.99	0.090909	0.165289	5.33333	0.961538	0.090909
100201560|F|0-68:T>C-68:T>C	TGCAGCATTCATACACCTCCAAAATGCAGCAGCCTAATGACACAATTGAATACAAACATCAAACAAGAC	130	1	9.51e-21	0.134831	0.89	0.134831	0.233304	2.84615	0.954545	0.11236
100201615|F|0-16:G>A-16:G>A	TGCAGCCAAACCCAGCATCATTCTCCTCTCCATTACCCACACCTGTTTTGCAACATTGCTCACCTTATG	0	0	999	0.113402	0.97	0.113402	0.201084	4.76923	0.961538	0.092784
100201808|F|0-22:C>A-22:C>A	TGCAGCCCTGCAACTCAGATAAAGTCATCATAATTCTTTTATTTTTCCACCGAAATCACCAGTAATTGA	0	0	999	0.197674	0.86	0.197674	0.317198	4.61905	0.96	0.151163
100201830|F|0-12:C>A-12:C>A	TGCAGCCGTGACATCCTCCTCCTCCTCCTCTACTTCCACAACCTCAACTATTGTCACTTCCAATGTTAT	0	0	999	0.123596	0.89	0.123596	0.216639	5.28571	0.958333	0.11236
100201945|F|0-40:T>C-40:T>C	TGCAGCGAGAAATTTCAGACTCTTGCATGCAATTTTCTCCCGCAACAACAAATTTATGCAGATGCCATC	0	0	999	0.160494	0.81	0.160494	0.269471	7.21053	1	0.098765
100201945|F|0-42:T>C-42:T>C	TGCAGCGAGAAATTTCAGACTCTTGCATGCAATTTTCTCCTGCAACAACAAATTTATGCAGATGCCATC	0	0	999	0.413793	0.87	0.413793	0.485137	6.75556	1	0.287356
100201966|F|0-67:T>C-67:T>C	TGCAGCGATCAATATTTATGCTCCTATAAAGGTTTGCTTCATAAGAAAATAGGAACCTCAGGGCTTTCG	36	1	1.23e-19	0.310345	0.87	0.310345	0.428062	5	0.96	0.298851
100202050|F|0-66:C>A-66:C>A	TGCAGCGTAATTGTTCTGGAACTTTTTATGTTCTACATTAGAAACTTGATGCCCTTGTTGGGTTTAAAT	0	0	999	0.0652174	0.92	0.065217	0.121928	3.66667	0.954545	0.054348
100202086|F|0-28:A>C-28:A>C	TGCAGCTAAAAAGGAATATCTTAGTGACCCTGAATCACTACAACACCTATATCCCAATGGCCTATGGTT	0	0	999	0.091954	0.87	0.091954	0.166997	6.88889	1	0.08046
100202111|F|0-21:A>G-21:A>G	TGCAGCTAATAATCCAATCATGCATGTCTTTCTTCATTCCTGGGCAAAAAAATGAGGACTTAGCCCTTT	0	0	999	0.309524	0.84	0.309524	0.427438	5.73333	1	0.22619
100202130|F|0-50:C>T-50:C>T	TGCAGCTACAAGTTTGAAGAACGCAATCTTACTCTAATTTACCTGCTCAATGACGAATTGTCATACATA	0	0	999	0.344444	0.9	0.344444	0.451605	8.41667	0.956522	0.311111
100202130|F|0-51:G>A-51:G>A	TGCAGCTACAAGTTTGAAGAACGCAATCTTACTCTAATTTACCTGCTCAACAACGAATTGTCATACATA	0	0	999	0.125	0.88	0.125	0.21875	5.76923	0.954545	0.113636
100202151|F|0-46:G>A-46:G>A	TGCAGCTACCTTCAGACAGGCAGTAGCTTTGATTTTTGATCATATCATTCAGGCTGAGTCTCTTCCCTT	11	1	9.44e-26	0.216495	0.97	0.216495	0.33925	6.92	0.961538	0.216495
100202228|F|0-37:A>C-37:A>C	TGCAGCTCAATAGATTATGCAAATACAAAATGCCTTCCAACAGAAGCCAATGAGAAGCAGAATAGAACA	0	0	999	0.130952	0.84	0.130952	0.227608	5.84615	1	0.059524
100202369|F|0-53:T>C-53:T>C	TGCAGCTGCTGAAGGAATTGATAATGCCACTGATGGAATGGTATGTGTCATTTCGATTTGTTTCTGTAT	118	1	1.22e-24	0.115789	0.95	0.115789	0.204765	2.66667	0.958333	0.094737
100202438|F|0-61:C>T-61:C>T	TGCAGCTGTGCTCAAGGTTTTCGATGCAGTTCATGGGTTGGAGAAGTCTTTGTTGTCTGATTCTGGGAT	0	0	999	0.166667	0.96	0.166667	0.277778	5.95	0.96	0.166667
100202561|F|0-11:G>T-11:G>T	TGCAGCTTGTTTTTTCCTTCTTGTCAGGTATACTCTATTCTGGATCATGCTGCTTATCAGCAAGCTTGC	120	1	1.58e-23	0.193878	0.98	0.193878	0.312578	6.47619	0.96	0.193878
100202568|F|0-10:A>G-10:A>G	TGCAGCTTTCGTATAGCATGTGTCAGATGGTACGTCTCCCTAGTCCTTTTTATTCACTTGAGCTCTGCT	0	0	999	0.120482	0.83	0.120482	0.211932	12.9	0.95	0.072289
100202593|F|0-34:A>G-34:A>G	TGCAGCTTTTGGGTCTCTTCTGGTCAGGTCATTCGCTGGTTAGGTTTTTGGCAGGTCAAAGGTTTCAGG	0	0	999	0.264368	0.87	0.735632	0.388955	7.43373	1	0.413793
100202682|F|0-10:A>C-10:A>C	TGCAGGAAGACGCTGAAAAGGAGGAAAAGCGCCGTGAAAGGGAGGAGTCTGAGGTGCAGAAACAACTGA	0	0	999	0.0555556	0.9	0.055556	0.104938	3.42857	1	0.055556
100202685|F|0-41:A>G-41:A>G	TGCAGGAAGAGTGTGTAACCACATTGGAAGAATAAGGCTTTGGGATTATCTCAGTAATTAGACAATTTC	0	0	999	0.454545	0.88	0.545455	0.495868	3.87097	0.958333	0.340909
100202752|F|0-59:C>G-59:C>G	TGCAGGACAACCGAAAAGTAATCAACCCGTCAAGTTTCATGACATTGGGGTGATCAAGCGTCCGGAGAA	22	1	1.22e-24	0.16	1	0.16	0.2688	6.94737	1	0.16
100202804|F|0-45:G>T-45:G>T	TGCAGGAGAGATGGATTTCTTGAAGGCAGGAGGAATAGCTCTATTTGAATTATTTGTGGATCCTGTTGT	108	1	5.72e-18	0.191489	0.94	0.191489	0.309642	9.17391	0.961538	0.180851
100202926|F|0-65:A>T-65:A>T	TGCAGGATTCAGTTTTCCAAAACTAAGATAAACTCTGACTATCCCCTCATCTTATTTCTGCCTGTTGAA	0	0	999	0.0941176	0.85	0.094118	0.170519	8.54545	1	0.094118
100202958|F|0-30:C>T-30:C>T	TGCAGGCAAAGTCACTTCCCATGACTCATTTGGGTGTCCATATAAACAGAGGTTCTCTTTTTCTGCAAA	0	0	999	0.0843373	0.83	0.084337	0.154449	4.5	1	0.084337
100202958|F|0-45:A>G-45:A>G	TGCAGGCAAAGTCACTTCCCATGACTCATTCGGGTGTCCATATAAGCAGAGGTTCTCTTTTTCTGCAAA	0	0	999	0.0952381	0.84	0.095238	0.172336	4.5	1	0.083333
100203012|F|0-63:C>G-63:C>G	TGCAGGCAGCAGCCAAAATCATGATGAAGAAAAAGAAGGTAAGACCTTGTGTGCATCTCATTCGTGGTT	0	0	999	0.0888889	0.9	0.088889	0.161975	5.6	1	0.077778
100203024|F|0-52:G>A-52:G>A	TGCAGGCAGTTTCAATATGTTGAACTTCAGCACCCAGCTAATCTCTGATGGTAGCATCTCCTGTATATG	0	0	999	0.15	0.8	0.15	0.255	9.85714	1	0.075
100203278|F|0-68:C>A-68:C>A	TGCAGGGTTTGCAAGCTAATCCAGATATGTGGCTCCAAGTTGTGCACATTTTGCAGAATACGAAGAATA	22	1	2.04e-22	0.0618557	0.97	0.061856	0.116059	3.125	0.961538	0.061856
100203367|F|0-35:G>T-35:G>T	TGCAGGTCAGGTTCATTAGACCTCAACGTTTCGGCTAATATCGTAACCCCAATTGTGTCAAGCAACTTG	0	0	999	0.244444	0.9	0.244444	0.369383	4.25926	1	0.166667
100203418|F|0-67:G>A-67:G>A	TGCAGGTCTGTTTCCCTCTCAATATGTATGACTTAGCATCACTTGTGCCAAGATAAATAGCCTCGAAAC	0	0	999	0.0618557	0.97	0.061856	0.116059	5.75	1	0.061856
100203444|F|0-30:G>A-30:G>A	TGCAGGTGATCTGCATTGGAAAATTGTCTCAGTCTACATCAATCGTGCAGGCGAAGTAAGTTCCTATTG	131	1	1.22e-24	0.164948	0.97	0.164948	0.275481	4.73684	0.961538	0.164948
100203812|F|0-53:C>A-53:C>A	TGCAGTAGATGCAGTGGCTGCAAGTGGAGTTCCTCCTTGGAATTGGAGAGAGAACCCTGGGAATGGTAC	0	0	999	0.09375	0.96	0.09375	0.169922	3.8	0.96	0.072917
100204021|F|0-7:A>G-7:A>G	TGCAGTCGGCCAATATTGTGCTTTGCGCTTATTGCAGGTTGACACTAATAGAAACTGGGCCACTTTGTT	1	1	4.39e-24	0.076087	0.92	0.076087	0.140595	2.875	0.956522	0.076087
100204039|F|0-61:A>C-61:A>C	TGCAGTCCAAAGTAAGATCCTAAAAAAAGTACAAATGATGATCTGTTTGATAAAAATTGCACCAAACCC	0	0	999	0.341463	0.82	0.341463	0.449732	9.28571	1	0.268293
100204058|F|0-15:C>T-15:C>T	TGCAGTCCCAATTTCTTATTAGCTGTAGTTTACAATGAGATAAGTCTCACACCATCACAAAAACAAATC	0	0	999	0.129412	0.85	0.129412	0.225329	16	1	0.094118
100204185|F|0-11:T>A-11:T>A	TGCAGTGACGCAAGTGATTCTGAGGAAGAGGATTCAGATTCCTGCATGTGTACCATAATGTAGGGTAAC	0	0	999	0.0947368	0.95	0.094737	0.171524	5	0.961538	0.084211
100204204|F|0-61:C>T-61:C>T	TGCAGTGAGCCCAGTGGCGGCACTAGGAATTTTCAGTGATAGAGACTGCGTATATTCTATTTCTTACGC	0	0	999	0.0823529	0.85	0.082353	0.151142	4.375	1	0.070588
100204219|F|0-67:C>T-67:C>T	TGCAGTGATACTGAGCGATCTCAAATTGCGTTTGTCACCTTCAAGGATTCCCAAGGAGCTGAAACTGTT	9	1	3.4e-25	0.171717	0.99	0.171717	0.284461	3.45	0.96	0.171717
100204295|F|0-46:A>G-46:A>G	TGCAGTGGAGAGAGGGACCACACCCCAGCAGCGTGTGGTAAGTACCGTCTATTCGTTCTTGGGAAGTAG	0	0	999	0.0947368	0.95	0.094737	0.171524	4.90909	1	0.094737
100204401|F|0-56:T>A-56:T>A	TGCAGTGTCATTTCAATGAGATTCTTCCTCTGTTGGGCATTAGAGACGTGGCAGACAACACCCAACACC	138	1	2.04e-22	0.0736842	0.95	0.073684	0.13651	3.875	0.96	0.073684
100204421|F|0-12:C>T-12:C>T	TGCAGTGTTCGTTGGTGTGATCAGTTTTGCTTTGTATTTAGCCTTTGACAAACAGATTGCATATTTATT	0	0	999	0.393939	0.99	0.606061	0.477502	6.65333	0.961538	0.606061
100204538|F|0-16:A>T-16:A>T	TGCAGTTCCAAGTTTCTAAGAACATTTTATTTCTGAAAATGCAACTAACCGGATAGAAACATAAATAAT	0	0	999	0.277778	0.9	0.277778	0.401235	3.58065	0.95	0.211111
100204620|F|0-11:C>A-11:C>A	TGCAGTTGATTAGACAGAGAGTAGCTTTAGCATTTCCTCAACATGAGTACCCATTCCACACAAATCACC	104	1	4.39e-24	0.0824742	0.97	0.082474	0.151344	4.33333	0.961538	0.072165
100204695|F|0-40:G>C-40:G>C	TGCAGTTGTATGACATAATCTACCAACCGGCATTACGGAGCGAAGCCAATAGACCCCATCCCTCACTTC	0	0	999	0.0689655	0.87	0.931034	0.128419	8.35644	0.952381	0.206897
100205805|F|0-29:T>A-29:T>A	TGCAGAATTGATTGCTTAGCTATAACAGAAGAAGTAAGTAGACCCTCTGTTTTTTTTGTTTTTGCCAAA	0	0	999	0.395062	0.81	0.395062	0.477976	7.93023	1	0.209877
100244851|F|0-34:T>G-34:T>G	TGCAGAAAAAGGGCGGGAAGATCAACGGGCGGAAGGCCTTTCCCACCAAAGAATTTTACAGATCGGAAG	0	0	999	0.322581	0.93	0.322581	0.437045	17.9722	0.958333	0.268817
100244861|F|0-24:A>G-24:A>G	TGCAGAAAAGAAAAACTATAAAATGTGATTGCATTTATCATAATTGATTGGTCCG	0	0	999	0.0555556	0.9	0.055556	0.104938	6	0.956522	0.044444
100244883|F|0-43:A>G-43:A>G	TGCAGAAAATTGTCTAAAAATAAGTAGTAGAGGTTAGAGTAACGATTCTTTTTTTTTACAGATCGGAAG	132	1	4.45e-14	0.0618557	0.97	0.061856	0.116059	9.85714	1	0.061856
100244899|F|0-19:T>C-19:T>C	TGCAGAAACCGGGATTGGACGGTTCAAAATTCTTTTATTTTTATTCCG	0	0	999	0.0526316	0.95	0.052632	0.099723	6	0.956522	0.042105
100244909|F|0-15:C>G-15:C>G	TGCAGAAAGACCAAAGAAAACCTTAGACTCGGTCAAAAACAAATTTCTCCG	0	0	999	0.12766	0.94	0.12766	0.222725	10.8667	1	0.12766
100244914|F|0-17:A>G-17:A>G	TGCAGAAAGCGAAGCAGGGGTTGATTCCCAGTCCG	0	0	999	0.076087	0.92	0.076087	0.140595	2.57143	1	0.065217
100244960|F|0-7:C>G-7:C>G	TGCAGAAGAACAAAAGAACAGTGACGCCTGTGCAAAAGAATGATTCCG	0	0	999	0.361702	0.94	0.361702	0.461747	16.7381	0.96	0.297872
100244967|F|0-15:G>A-15:G>A	TGCAGAACACAATAGACAGCTGCTTTGTGATACTCGTTCCG	0	0	999	0.489796	0.98	0.510204	0.499792	10.9394	0.961538	0.510204
100245074|F|0-48:G>A-48:G>A	TGCAGAATGAAAATTGAACAAAGGGAACTTGATTGAAACTTTACCTGCATCCG	121	1	1.66e-11	0.226804	0.97	0.226804	0.350728	7.30769	0.961538	0.226804
100245077|F|0-10:G>A-10:G>A	TGCAGAATGAAATTGCAAAGGCCATCTTGCTAATCCG	0	0	999	0.102041	0.98	0.102041	0.183257	10.6667	0.961538	0.102041
100245079|F|0-27:G>C-27:G>C	TGCAGAATGAACTTCACACTTCTGATTCTGCACTTTTATGTTATTCCG	0	0	999	0.0804598	0.87	0.08046	0.147972	6.55556	0.954545	0.08046
100245087|F|0-35:C>A-35:C>A	TGCAGAATGTCCATCAAGGGTATCAAACTGAAACTATGCTTCGTTTCCTCCG	109	1	9.54e-14	0.0618557	0.97	0.061856	0.116059	5.875	1	0.061856
100245133|F|0-28:T>A-28:T>A	TGCAGACACCAGTAGCATCAACCTCAAGAAAAACCATCACATTTTAGTCCG	0	0	999	0.295918	0.98	0.295918	0.416701	12.7273	0.961538	0.295918
100245149|F|0-5:A>C-5:A>C	TGCAGCCATTTGCATATTTCTCTCCTGAGATTTCACTCCG	0	0	999	0.0888889	0.9	0.088889	0.161975	4.22222	1	0.066667
100245183|F|0-36:G>A-36:G>A	TGCAGACTTGGTCTCTCGCCAAACCATAAAAATTTCATTTGTGAAATCCG	0	0	999	0.336735	0.98	0.336735	0.446689	10.2439	0.961538	0.336735
100245204|F|0-19:T>G-19:T>G	TGCAGAGAAGGAGACCTTTGTCAATCAGGTATCTATGTGATTTCCG	0	0	999	0.222222	0.99	0.222222	0.345679	10.963	0.961538	0.222222
100245260|F|0-13:C>G-13:C>G	TGCAGAGGCTGCTGTCAGGGCATCCG	0	0	999	0.0520833	0.96	0.052083	0.098741	6.6	0.958333	0.041667
100245353|F|0-12:C>G-12:C>G	TGCAGATCTAGAGACTAAAAGTTAGTGTTTTGGGGATCCG	0	0	999	0.0520833	0.96	0.052083	0.098741	5.16667	0.956522	0.041667
100245376|F|0-23:T>C-23:T>C	TGCAGATGCAGATCGTATTCATACTTCTCAGATTTCCG	0	0	999	0.397849	0.93	0.397849	0.479131	12.3111	0.958333	0.397849
100245412|F|0-38:A>G-38:A>G	TGCAGATTACTCACTAGTGAGGTCAAGGTTGGAGACTGGTGCTCCACATCCG	0	0	999	0.120879	0.91	0.120879	0.212535	6.5	0.96	0.10989
100245416|F|0-10:T>A-10:T>A	TGCAGATTCAATTTTTCTTTGGTTTTCACATTTCAGGCTTGTCATGTCCG	26	1	1.13e-12	0.22449	0.98	0.22449	0.348188	8.17857	0.961538	0.22449
100245419|F|0-33:G>T-33:G>T	TGCAGATTCAGTCAAGTTTGATGATTCATCTTCTTCAGGAGTGTCCG	0	0	999	0.0927835	0.97	0.092784	0.168349	9.5	0.961538	0.092784
100245437|F|0-26:T>C-26:T>C	TGCAGATTCTTGCATAGCTCGCCACCCTTTTTTCCCCTTGTCCTCCG	0	0	999	0.0543478	0.92	0.054348	0.102788	5.28571	0.956522	0.054348
100245481|F|0-32:T>G-32:T>G	TGCAGCAAAAACAAACCAACCAAGAAGTAATCGCATCCG	0	0	999	0.0927835	0.97	0.092784	0.168349	9.63636	1	0.092784
100245482|F|0-21:A>G-21:A>G	TGCAGCAAAAAGGCTTGCTACGTTACTGGTTTTGATCCG	0	0	999	0.336735	0.98	0.336735	0.446689	13	0.961538	0.336735
100245510|F|0-27:A>G-27:A>G	TGCAGCAAATGCAGAGGCTGGGCCATTGTGAGACGTCCG	0	0	999	0.0520833	0.96	0.052083	0.098741	6	1	0.052083
100245517|F|0-31:G>A-31:G>A	TGCAGCAACAGATGGCTATATGTTCTCTTCCATTCCTTCCG	0	0	999	0.112245	0.98	0.112245	0.199292	12.5	0.961538	0.112245
100245541|F|0-6:A>G-6:A>G	TGCAGCGAGTCCTAAATGCTGATCTGTAGGCTTCCTCCG	0	0	999	0.0543478	0.92	0.054348	0.102788	5.33333	0.961538	0.043478
100245551|F|0-30:G>A-30:G>A	TGCAGCAATCAAGAATCATGCAAGCTGTCGATGTCTCCG	0	0	999	0.0824742	0.97	0.082474	0.151344	9.09091	0.961538	0.082474
100245557|F|0-16:A>G-16:A>G	TGCAGCACCTCAAAGTGTTGTGGAGCCGGTCATTGAAAGCTCAAGTCAAAGCTTACAGATCGGAAGAGC	0	0	999	0.136842	0.95	0.863158	0.236233	11	0.96	0.768421
100245558|F|0-15:T>A-15:T>A	TGCAGCACCTTGTCAATAGTCAGGAATTGATCCG	0	0	999	0.371134	0.97	0.628866	0.466787	16.5343	0.96	0.618557
100245567|F|0-27:C>A-27:C>A	TGCAGCACTTGCACTTGCGATATGTAAACACATCCG	0	0	999	0.123711	0.97	0.123711	0.216814	11.0714	1	0.123711
100245579|F|0-36:C>T-36:C>T	TGCAGCAGATGCAGCCTACGCTAACCATTTTTCTTTTTCCG	20	1	1.25e-10	0.474227	0.97	0.474227	0.498671	10.9649	1	0.474227
100245595|F|0-52:G>A-52:G>A	TGCAGCAGCTACGATAACAGACTTTCACCGTAATAGAATTGTAGTAATAATCAATTACAGATCGGAAGA	0	0	999	0.113636	0.88	0.113636	0.201446	14.2308	1	0.090909
100245607|F|0-24:G>A-24:G>A	TGCAGCAGTCATTCCAAGGAAGCCAAATAAGCTGTCCG	0	0	999	0.0631579	0.95	0.063158	0.118338	6	0.961538	0.063158
100245609|F|0-25:G>A-25:G>A	TGCAGCAGTTTCATAAGATACTCCCACAAGATTTCCG	0	0	999	0.14433	0.97	0.14433	0.246998	14.5	0.961538	0.14433
100245620|F|0-30:T>C-30:T>C	TGCAGCATATTGTTTCTTTTCACTCTTGATCACATTACATCCG	0	0	999	0.186813	0.91	0.186813	0.303828	12.6	1	0.186813
100245622|F|0-39:C>A-39:C>A	TGCAGCATCAAAGGTATAAATAAAAATAAGTTGTGATGTAAGATTCCCATCCG	0	0	999	0.142857	0.98	0.142857	0.244898	6.44444	0.96	0.142857
100245631|F|0-31:C>T-31:C>T	TGCAGCATGAAGGTTTAGATAAAGTAGAAGATTTTTGATCCG	0	0	999	0.15625	0.96	0.15625	0.263672	7.23529	0.961538	0.15625
100245669|F|0-36:A>C-36:A>C	TGCAGCCAAGTTTTGGTTGGATGATACAGCTTCTGACACGACGGCGTCCG	11	1	1.13e-12	0.0520833	0.96	0.052083	0.098741	4.57143	1	0.052083
100245685|F|0-26:C>A-26:C>A	TGCAGCCACTGAATGGATAAAAAGATACCATTTTTTGTCCG	0	0	999	0.166667	0.9	0.166667	0.277778	4.64706	0.954545	0.166667
100245709|F|0-45:A>T-45:A>T	TGCAGCCCAAGGATCAATCTCCTCAACTCGACAATAATTTCTTATTTCCG	0	0	999	0.257732	0.97	0.257732	0.382612	17.2581	0.961538	0.247423
100245713|F|0-14:T>G-14:T>G	TGCAGCCCACTGTAGCAGTCTGAACACTCCG	0	0	999	0.0736842	0.95	0.073684	0.13651	4.75	1	0.073684
100245713|F|0-26:C>T-26:C>T	TGCAGCCCACTGTATCAGTCTGAACATTCCG	0	0	999	0.208333	0.96	0.208333	0.329861	5.68	0.958333	0.197917
100245718|F|0-5:C>G-5:C>G	TGCAGGCCCAATCACAATGTTATTCACCACCCACTTGATCCG	0	0	999	0.488889	0.9	0.488889	0.499753	9.74545	0.958333	0.4
100245719|F|0-33:C>A-33:C>A	TGCAGCCCCAATCACAATGTTATTCACCACCCAATTGATCCG	0	0	999	0.171717	0.99	0.828283	0.284461	24.0571	1	0.777778
100245731|F|0-20:C>A-20:C>A	TGCAGCCCTAGAAGAATGGGAAAAATTGGGTTCCG	0	0	999	0.0588235	0.85	0.058824	0.110727	3	0.958333	0.035294
100245737|F|0-17:C>T-17:C>T	TGCAGCCGATGTGGGACTCGCTGTTGTCCG	0	0	999	0.178571	0.84	0.178571	0.293367	4.66667	1	0.130952
100245770|F|0-7:T>A-7:T>A	TGCAGCCATAGACAGAGAGACCTTGTATGCAAATTTACTATCCG	0	0	999	0.0631579	0.95	0.063158	0.118338	6.66667	0.96	0.063158
100245784|F|0-36:T>C-36:T>C	TGCAGCCTTTTGACTTCTCAAAATCTGCAACTTAGCCGCCTTCCG	0	0	999	0.0941176	0.85	0.094118	0.170519	4.5	0.958333	0.094118
100245795|F|0-19:G>T-19:G>T	TGCAGCGGGAATTAGTATTTTGTAGAGCCATCAACTTTCCG	0	0	999	0.0697674	0.86	0.069767	0.1298	8.4	0.956522	0.05814
100245818|F|0-32:C>G-32:C>G	TGCAGCTAATTACTGATGGATCTAGGTTCGCCGTTCCG	0	0	999	0.091954	0.87	0.091954	0.166997	6.4	0.954545	0.068966
100245836|F|0-25:A>G-25:A>G	TGCAGCTAGCTTCACTTCCAAACACGAGCATATTGTCTTCCG	0	0	999	0.353535	0.99	0.353535	0.457096	10.8	0.961538	0.353535
100245839|F|0-30:T>C-30:T>C	TGCAGCTATAATGTTGGGATCAGCGGTGCTCAATCCG	0	0	999	0.410526	0.95	0.410526	0.483989	8.78846	0.956522	0.336842
100245855|F|0-38:A>G-38:A>G	TGCAGCTCAAATTGGTCAAGCAAGTTCTTGACAGAATGGGTGTTTTTTTTTTTTTTACAGATCGGAAGA	0	0	999	0.170213	0.94	0.170213	0.282481	3.61111	0.96	0.159574
100245874|F|0-12:C>T-12:C>T	TGCAGCTCGTTTTGCTCACCCTGAAATCCG	0	0	999	0.28866	0.97	0.28866	0.410671	6.91429	0.961538	0.28866
100245878|F|0-12:C>T-12:C>T	TGCAGCTCTCAATTTGGGCAAATTGTCTCCG	0	0	999	0.0645161	0.93	0.064516	0.120708	13.5714	1	0.064516
100245878|F|0-16:G>T-16:G>T	TGCAGCTCTCAACTTGTGCAAATTGTCTCCG	0	0	999	0.305263	0.95	0.305263	0.424155	9.18919	0.958333	0.284211
100245887|F|0-6:T>C-6:T>C	TGCAGCCCTGTATAACCCTTTTTTTCTGTTGGGCGGGGGGGACTCTTTGCAGTTTTCTTACAGATCGGA	0	0	999	0.150538	0.93	0.150538	0.255752	6.5625	0.96	0.11828
100245936|F|0-29:C>G-29:C>G	TGCAGCTTACTACAACATGTGTCCATTTTGTTTCCG	0	0	999	0.114943	0.87	0.114943	0.203461	15.5833	1	0.08046
100245966|F|0-15:C>T-15:C>T	TGCAGCTTGTACACATTGGCACTCACAAAATTAGCCACTCCG	0	0	999	0.0851064	0.94	0.085106	0.155727	4	1	0.074468
100245981|F|0-25:T>C-25:T>C	TGCAGCTTTTAGTCTCTGCAATCACCATTTTCCTCAGGAATCCG	0	0	999	0.333333	0.99	0.666667	0.444444	9.74419	0.961538	0.666667
100245994|F|0-36:G>T-36:G>T	TGCAGGAAAATTTTTCCATTTTCATACATAGGATTATTACTGGTCCG	0	0	999	0.102273	0.88	0.102273	0.183626	3.22222	1	0.102273
100246013|F|0-30:A>T-30:A>T	TGCAGGAAGGTAGTTCATTGTTCCTATTTCTTATTATAATGTGCTGTCTTGAGAAAATTACAGATCGGA	0	0	999	0.0824742	0.97	0.082474	0.151344	7.2	1	0.082474
100246037|F|0-30:A>G-30:A>G	TGCAGGACCTCTTTTCCTGTAAATAAGAACGATTTCGAATTTCCG	0	0	999	0.0816327	0.98	0.081633	0.149938	12.4	0.96	0.081633
100246044|F|0-16:A>G-16:A>G	TGCAGGAGAATATCTTGCTGCTGCTCTAAATGACTTCCG	0	0	999	0.221053	0.95	0.221053	0.344377	11.24	0.961538	0.210526
100246053|F|0-30:C>A-30:C>A	TGCAGGAGAGGTTCATCTGGAAAGATGTGTAAAAGATTCCG	0	0	999	0.28866	0.97	0.71134	0.410671	20.0778	0.961538	0.71134
100246100|F|0-15:T>C-15:T>C	TGCAGGCAACTTTGACACAGCCATGCGGTTACTCCG	0	0	999	0.175258	0.97	0.175258	0.289085	5.85714	1	0.154639
100246105|F|0-17:A>T-17:A>T	TGCAGGCAATCACCAAATGATGCGCCGGATTTTTGACACTCCTTTTGTTATTATCACTTACAGATCGGA	0	0	999	0.226804	0.97	0.226804	0.350728	7.32143	0.961538	0.226804
100246109|F|0-35:C>A-35:C>A	TGCAGGCACCACATCTGATGGAAGTCTTCCAGGTGATTTCCG	0	0	999	0.234694	0.98	0.234694	0.359225	9.8	0.961538	0.234694
100246111|F|0-34:T>C-34:T>C	TGCAGGCAGAAAGCAAGGCAGACCAAACAGCCCCCGTAGGTTCATCCATGTTAGATATTACAGATCGGA	0	0	999	0.265306	0.98	0.265306	0.389838	9.27586	0.961538	0.255102
100246112|F|0-22:T>C-22:T>C	TGCAGGCAGCACGTTGTCTAACCTGGATTTGATTCCCATTCCTTCCG	0	0	999	0.171717	0.99	0.828283	0.284461	21.5283	0.961538	0.767677
100246131|F|0-18:G>A-18:G>A	TGCAGGCCACAACATGAAAGTTGATTGGGTCCG	0	0	999	0.166667	0.96	0.166667	0.277778	7.10526	1	0.166667
100246156|F|0-6:C>T-6:C>T	TGCAGGTGCCAAACAATGTGGTCAATGCAAAGGTACGGGGGTCCG	0	0	999	0.164835	0.91	0.164835	0.275329	4.70588	0.958333	0.153846
100246167|F|0-35:T>C-35:T>C	TGCAGGCTATATTTAGAGGGGCCATGAAAGGCAAGCTAATTGTCCG	0	0	999	0.252874	0.87	0.252874	0.377857	6.45833	0.952381	0.183908
100246169|F|0-29:G>A-29:G>A	TGCAGGCTATATTTAGAGGGGCCATGAAAAGCAAGTCCG	0	0	999	0.152174	0.92	0.152174	0.258034	6.4	0.954545	0.130435
100246201|F|0-15:T>A-15:T>A	TGCAGGGACACCGTTACCTTCTTTGCCAGTCATTTCCG	0	0	999	0.182796	0.93	0.182796	0.298763	9.2	0.96	0.182796
100246201|F|0-23:T>A-23:T>A	TGCAGGGACACCGTTTCCTTCTTAGCCAGTCATTTCCG	0	0	999	0.107527	0.93	0.107527	0.19193	12.7143	1	0.107527
100246218|F|0-24:C>T-24:C>T	TGCAGGGGAAACAAACCAAAGACTTTGAAAAAGAAAACAGTCCG	0	0	999	0.295918	0.98	0.295918	0.416701	12	0.961538	0.295918
100246219|F|0-11:T>A-11:T>A	TGCAGGGGAAAAAGGACTTTGGAAGAGAAACCATTTATTCAATCCG	0	0	999	0.163265	0.98	0.163265	0.273219	10.5455	0.961538	0.153061
100246226|F|0-22:A>C-22:A>C	TGCAGGGGATTCATTCCCTCAACACTAACGTCTTAGGTGGAAGTTGGTGTCCG	0	0	999	0.0561798	0.89	0.05618	0.106047	7.57143	0.958333	0.044944
100246289|F|0-12:A>G-12:A>G	TGCAGGTCAAGTGCAGTGGCACACTAAGGCGTTTCCG	0	0	999	0.215909	0.88	0.215909	0.338585	13.3913	1	0.193182
100246295|F|0-21:T>G-21:T>G	TGCAGGTCATAAAATTGCAAAGCCACATCCACTGTTCCG	0	0	999	0.255102	0.98	0.255102	0.38005	8	0.961538	0.255102
100246320|F|0-17:G>A-17:G>A	TGCAGGTGGAGGTAATAAAAACTTCACATTGCCAATCCG	0	0	999	0.0824742	0.97	0.082474	0.151344	8.81818	1	0.082474
100246330|F|0-15:A>G-15:A>G	TGCAGGTGTGTGCTCGGGGGACATTCTCCG	0	0	999	0.106383	0.94	0.106383	0.190131	6.18182	0.958333	0.095745
100246365|F|0-26:C>G-26:C>G	TGCAGGTTGTAAGACCATTTATTGGTGCATGTTGTACATAAAGTAATCCG	0	0	999	0.0707071	0.99	0.070707	0.131415	15.2	1	0.070707
100246395|F|0-23:T>C-23:T>C	TGCAGTAACAGGAGATTGGAATACGGCTGAGGCAATATTCCG	0	0	999	0.383838	0.99	0.383838	0.473013	8.36957	0.961538	0.383838
100246444|F|0-18:C>T-18:C>T	TGCAGTAGATATCAAAAATCCATGACATGTGCTCTTCCAATCTTTAGTAGCTTTACAGATCGGAAGAGC	0	0	999	0.407407	0.81	0.407407	0.482853	8.66667	0.956522	0.296296
100246457|F|0-27:A>C-27:A>C	TGCAGTAGCTGATGAAAGTGCATTTGTCTGTTAGTCAATTGAGTCCG	0	0	999	0.0941176	0.85	0.094118	0.170519	6.81818	1	0.070588
100246464|F|0-44:C>A-44:C>A	TGCAGTAGTTCCTGTTCTTCATTTCTTTCTTCTTGAATTCAAATAAAGGGGGAAATTTTACAGATCGGA	0	0	999	0.0625	0.8	0.0625	0.117188	10.75	1	0.0375
100246472|F|0-8:C>T-8:C>T	TGCAGTATTGCAGGCATCACGAGTCTCAAAATGATCTCAAAAATAAAAACTATCATTTTACAGATCGGA	0	0	999	0.304348	0.92	0.304348	0.42344	11.1562	1	0.25
100246476|F|0-27:A>G-27:A>G	TGCAGTATCATGCGGGAAAAAGTTTACGAAAAAGAGAACCATGTTCCG	0	0	999	0.166667	0.96	0.166667	0.277778	8.36842	1	0.15625
100246483|F|0-38:C>T-38:C>T	TGCAGTATCTGAGTCCACCTTGTTCAAGGTAACGTCGTTCCTCGTCCG	0	0	999	0.1	0.8	0.9	0.18	7.83333	0.95	0.3
100246488|F|0-32:A>G-32:A>G	TGCAGTATGTCTGTTGCGGTTCATTCTGGTTCGTATCCG	0	0	999	0.377551	0.98	0.377551	0.470012	12.9149	1	0.377551
100246495|F|0-30:A>G-30:A>G	TGCAGTATTGAGCAACCAAACTTCTTCTCCGTTGCCTTCTAAACTCCG	0	0	999	0.0853659	0.82	0.085366	0.156157	5.11111	1	0.073171
100246515|F|0-36:T>C-36:T>C	TGCAGTCAATACAACACTTCATCCAACACGTCTATCCGTAAAACTATTTTCCG	0	0	999	0.0879121	0.91	0.087912	0.160367	12.1	1	0.076923
100246516|F|0-8:A>T-8:A>T	TGCAGTCATTAGCCTTGGAATCTGCATCTATCCG	0	0	999	0.183908	0.87	0.183908	0.300172	7.05	1	0.16092
100246564|F|0-32:T>C-32:T>C	TGCAGTCTGGTAAGAAGATCCATGAATTTTTTCCAAATTTTGATATCCG	0	0	999	0.0721649	0.97	0.072165	0.133914	7.88889	0.96	0.072165
100246566|F|0-16:T>A-16:T>A	TGCAGTCTGTATATCAACTGGTCAAAGGTCGGTGGGCTTCTCCG	0	0	999	0.125	0.96	0.125	0.21875	8.4375	0.961538	0.125
100246569|F|0-29:A>C-29:A>C	TGCAGTCTTCTGCCATGTCACTTGGATGACCTAAAATCCG	0	0	999	0.265306	0.98	0.734694	0.389838	10.5824	0.961538	0.642857
100246586|F|0-26:C>T-26:C>T	TGCAGTGAATAATTACAATGGATTTTTGGCCCATTTACTTGCTCCG	0	0	999	0.189474	0.95	0.189474	0.307147	4.7619	0.96	0.189474
100246609|F|0-10:T>G-10:T>G	TGCAGTGATCGCACTGGACAATGCTTTCCG	0	0	999	0.462366	0.93	0.462366	0.497167	9.55357	0.954545	0.397849
100246649|F|0-21:T>C-21:T>C	TGCAGTGGGATGTCTTGGTGTCCATGCATCCG	0	0	999	0.214286	0.98	0.785714	0.336735	13.57	0.961538	0.765306
100246658|F|0-43:C>G-43:C>G	TGCAGTGTATGAAGTTGAGAAATTGAATGATCACGAAGCCCTTGAGCTGTTCCG	0	0	999	0.0574713	0.87	0.057471	0.108337	6.28571	1	0.034483
100246690|F|0-23:T>C-23:T>C	TGCAGTTACTGATACAACCCTTACAACTTAGGAGCTTCCG	0	0	999	0.104167	0.96	0.104167	0.186632	11.9167	0.961538	0.104167
100246710|F|0-12:C>G-12:C>G	TGCAGTTATCTCGTCAAGAAAATGTTCTGATGCTTTTATCCG	0	0	999	0.145833	0.96	0.145833	0.249132	14.375	0.961538	0.145833
100246736|F|0-40:A>G-40:A>G	TGCAGTTCGAAGCAGATTTTACTCATTCAGGATGACAACTGTTTTGAAGATCCG	0	0	999	0.197802	0.91	0.197802	0.317353	12.9167	0.954545	0.153846
100246744|F|0-33:A>T-33:A>T	TGCAGTTCTGGGTAGTTCCACATTGTCAACATCTTGTTCCG	0	0	999	0.0721649	0.97	0.072165	0.133914	8.22222	0.96	0.072165
100246755|F|0-25:G>A-25:G>A	TGCAGTTGAAGCAAAATTGGCCCCAAGCTCAAAATTCCG	0	0	999	0.164948	0.97	0.164948	0.275481	10.55	0.96	0.164948
100246770|F|0-11:C>T-11:C>T	TGCAGTTGCACTATACAAAGCAGCAACGCAATCAATTTCCTCCG	0	0	999	0.27551	0.98	0.27551	0.399209	11.1667	0.961538	0.27551
100246781|F|0-20:A>G-20:A>G	TGCAGTTGCTGTTTATCTTGGAAAGACCGTGCATATCCG	0	0	999	0.153061	0.98	0.153061	0.259267	13.421	0.961538	0.142857
100246790|F|0-38:A>C-38:A>C	TGCAGTTGGATTTTTGTTTCTTCTGTTGATGAGCGGGACAAATCCG	0	0	999	0.206186	0.97	0.206186	0.327346	13.9091	0.961538	0.185567
100246803|F|0-24:T>G-24:T>G	TGCAGTTGTCCAACAAAACCTACAGCACATGCAGGCCACTCCG	0	0	999	0.0645161	0.93	0.064516	0.120708	3.85714	0.958333	0.064516
100246806|F|0-52:A>G-52:A>G	TGCAGTTGTGTCATTGTATCTGTTATAGAACAAGTATTTTGTCTAGTTGATCGCATTTTACAGATCGGA	0	0	999	0.149425	0.87	0.149425	0.254195	14.25	0.95	0.137931
100246812|F|0-15:T>G-15:T>G	TGCAGTTGTTTTGCAGCATTGTACACAATATTTAGATGAACAATCCG	1	1	4.59e-11	0.164948	0.97	0.164948	0.275481	8.94737	0.961538	0.164948
100246845|F|0-23:A>G-23:A>G	TGCAGTTTGTCACGAAACAAGGGGTTTGCTTCAATAAGCTTCTCCG	0	0	999	0.494845	0.97	0.494845	0.499947	14.15	0.961538	0.494845
100246855|F|0-10:T>G-10:T>G	TGCAGTTTTCGCTTCAGGTAAATGACTGGTGTTATGTTTCCG	0	0	999	0.0612245	0.98	0.061224	0.114952	18	1	0.061224
100246871|F|0-38:T>G-38:T>G	TGCAGTTTTTGTTTACAATATGCATCACGTTGTGATTAGAAATTATTCCG	0	0	999	0.20202	0.99	0.20202	0.322416	18.625	1	0.191919
100246950|F|0-6:A>G-6:A>G	TGCAGAGAGGAAACAAAGTGTGCTGATGTAGATTCCG	0	0	999	0.473684	0.95	0.473684	0.498615	8.65517	0.954545	0.473684
100246953|F|0-14:C>A-14:C>A	TGCAGAAAGTAGCTATTGTCATCAGAACAACTAACTAGAATCCG	28	1	8.93e-13	0.130952	0.84	0.130952	0.227608	7.8	0.954545	0.083333
100246955|F|0-21:A>G-21:A>G	TGCAGAAAGTCTATCCATACTGATACAAAACAAAAAAAAATCCG	0	0	999	0.0697674	0.86	0.069767	0.1298	5.28571	0.95	0.069767
100246994|F|0-21:C>T-21:C>T	TGCAGAACAAAAGAACAGTGATGCCTGTGCAAAAGAATGATTCCG	0	0	999	0.266667	0.9	0.733333	0.391111	24.1687	1	0.444444
100247084|F|0-6:A>G-6:A>G	TGCAGAGTCGGTATGAGAAAGGATGGAATGTTCCG	0	0	999	0.0617284	0.81	0.061728	0.115836	10.4286	1	0.049383
100247186|F|0-10:T>G-10:T>G	TGCAGACTCGGTTTTCACGGCTGTTCCG	0	0	999	0.09375	0.96	0.09375	0.169922	6	0.96	0.09375
100247206|F|0-27:G>T-27:G>T	TGCAGAGACAGATGTCAAACAAAACCCTTCCG	0	0	999	0.0526316	0.95	0.052632	0.099723	7.57143	1	0.052632
100247213|F|0-30:A>C-30:A>C	TGCAGAGAGGCAACTTATTGCATCCAATCTCGACTCTGAGGTACTAATTCTTCATTACAGATCGGAAGA	0	0	999	0.235294	0.85	0.235294	0.359862	10.48	1	0.176471
100247291|F|0-34:A>G-34:A>G	TGCAGAGTTCTAGTGGGTATAGATTATTTGTCTTGCGAGGCATCCG	0	0	999	0.0666667	0.9	0.066667	0.124444	7.83333	0.958333	0.066667
100247408|F|0-20:T>C-20:T>C	TGCAGATGGAGTCCTACCACCTGTCATATCCTTCCG	0	0	999	0.141414	0.99	0.858586	0.242832	16.7248	0.961538	0.777778
100247439|F|0-22:T>A-22:T>A	TGCAGATTCAGTTTGCTCTCCAAGCATTTGTCCG	0	0	999	0.223404	0.94	0.223404	0.34699	7.92308	1	0.223404
100247443|F|0-24:G>A-24:G>A	TGCAGATTCTAGGAAGCCTCAAAAAATGGATGTAAACCACACTTTTCCG	0	0	999	0.421687	0.83	0.421687	0.487734	16.6957	0.954545	0.325301
100247453|F|0-14:C>A-14:C>A	TGCAGATTGATCAGAATTGGACAGCTGTATAAGTGAAGACATGCTGCGAGGCAGTTTACAGATCGGAAG	0	0	999	0.268293	0.82	0.268293	0.392623	8.25926	0.952381	0.195122
100247541|F|0-22:C>T-22:C>T	TGCAGCAACGGGTATTTGTCATTTCATCCG	0	0	999	0.0617284	0.81	0.061728	0.115836	10.4	0.952381	0.049383
100247591|F|0-19:G>A-19:G>A	TGCAGCAATTGCCAGCTAGATTCTCCTGGTTTTGATCCG	0	0	999	0.0729167	0.96	0.072917	0.1352	6.33333	1	0.072917
100247708|F|0-22:T>C-22:T>C	TGCAGCATTTAGGTGTTCAGCACGAAACTAGAAATCCG	0	0	999	0.0729167	0.96	0.072917	0.1352	8.25	1	0.072917
100247768|F|0-22:C>A-22:C>A	TGCAGCCCAAATAACGAATCTAACCAGGAAGATGCAATCACATCCG	140	1	3.37e-12	0.375	0.8	0.625	0.46875	13.0469	1	0.2125
100247807|F|0-21:C>T-21:C>T	TGCAGCCCTTCCAAAGAGCTCTTCACCCTTTCCG	0	0	999	0.0568182	0.88	0.056818	0.10718	7.4	0.952381	0.045455
100247881|F|0-42:T>A-42:T>A	TGCAGCGGATAACACTTTTCTGTTGTTGTGTTTAGAAGAAAAAAAATCTTGCATTACAGATCGGAAGAG	0	0	999	0.273684	0.95	0.273684	0.397562	8.02857	0.96	0.273684
100247995|F|0-14:G>A-14:G>A	TGCAGCTGGATGCAACGCATCAAGTTAGCTGGAATTTCCCCTTCTAATGAGTTGTTACAGATCGGAAGA	0	0	999	0.431579	0.95	0.431579	0.490637	8.16364	0.958333	0.410526
100248007|F|0-9:A>C-9:A>C	TGCAGCTGTCGATTGTATTTCAGAAATTGCTCCG	0	0	999	0.425	0.8	0.425	0.48875	7.54545	0.95	0.375
100248052|F|0-9:T>C-9:T>C	TGCAGCTTTCGCCGATACTGTAACCAATCCG	0	0	999	0.180851	0.94	0.180851	0.296288	7.84211	0.954545	0.170213
100248053|F|0-19:T>C-19:T>C	TGCAGCTTTTGGCTGATGGCACACCTGCACAATTCATGTCCG	0	0	999	0.25	0.96	0.25	0.375	6.68966	1	0.21875
100248073|F|0-12:A>T-12:A>T	TGCAGGAACTGATCGAAAAACAAACGGATCCATTCCCATGTTCCG	0	0	999	0.0631579	0.95	0.063158	0.118338	6.28571	1	0.063158
100248080|F|0-29:C>T-29:C>T	TGCAGGAAGCCACGGCAGAGATGAGGACATGGTCTTATCACAGGTTTGTCATCCTCCTTACAGATCGGA	0	0	999	0.215909	0.88	0.215909	0.338585	4.27273	0.954545	0.193182
100248114|F|0-16:T>G-16:T>G	TGCAGGACAATTTTCTGCTGTGCGTGATTTGGCCTCACATGTCAGCTGATCCG	0	0	999	0.0843373	0.83	0.084337	0.154449	9.11111	1	0.024096
100248156|F|0-50:T>A-50:T>A	TGCAGGAGTAACGATATTACTTGATGATAAGAATAATGTGATTACTTTCCATATGTTACAGATCGGAAG	0	0	999	0.0967742	0.93	0.096774	0.174818	9.36364	0.958333	0.086022
100248172|F|0-13:T>G-13:T>G	TGCAGGATCATTAGGCTACCATGATTAGGAAGACTCGATAGTTTACTTTTCCTTACAGATCGGAAGAGC	1	1	2.06e-17	0.139535	0.86	0.139535	0.24013	7.26667	1	0.093023
100248198|F|0-23:G>C-23:G>C	TGCAGGATTTCGTAAATCAGTATCGAAAGTGTCCG	0	0	999	0.076087	0.92	0.076087	0.140595	8.25	1	0.054348
100248203|F|0-10:T>C-10:T>C	TGCAGGCAAACATAACCAACAAATGGTTAGACAATTGACATCCG	0	0	999	0.26087	0.92	0.26087	0.385633	7.60714	1	0.25
100248208|F|0-24:T>C-24:T>C	TGCAGGCAATCAGAATCAGTGGCACAATTCCG	0	0	999	0.0851064	0.94	0.085106	0.155727	6.81818	0.954545	0.085106
100248210|F|0-40:G>T-40:G>T	TGCAGGCACAAAGGCAATTGTCTTGTACCAAATATCAGAATAAAAACACATGTTACAGATCGGAAGAGC	0	0	999	0.0652174	0.92	0.065217	0.121928	9.625	1	0.054348
100248272|F|0-39:A>G-39:A>G	TGCAGGGCAAAGCACATTGAGTGACAAGGTTTTGTTTTCGTTCTTCCG	0	0	999	0.222222	0.99	0.222222	0.345679	13.8667	1	0.212121
100248302|F|0-15:C>G-15:C>G	TGCAGGGTATCCTAAGCGGTAAGCACTCCCGACCACCAGCAATGCATAATTTTGCTTTTACAGATCGGA	0	0	999	0.3875	0.8	0.3875	0.474687	7.47368	0.952381	0.1875
100248319|F|0-26:C>T-26:C>T	TGCAGGTAAGTCAAGTTTGAGAAGGGTGAGGTTCAGTGTCCG	0	0	999	0.0574713	0.87	0.057471	0.108337	7.2	0.952381	0.057471
100248465|F|0-20:T>C-20:T>C	TGCAGTAATCAAATTCTTTTCGCCCCTGAACTCCG	0	0	999	0.117647	0.85	0.117647	0.207612	4.3	0.956522	0.105882
100248471|F|0-25:A>T-25:A>T	TGCAGTACCACAGAGCAACGGATTTTCATCCG	0	0	999	0.28125	0.96	0.28125	0.404297	13.2727	0.958333	0.28125
100248486|F|0-26:G>C-26:G>C	TGCAGTAGATAAGATCACCTGATCAACCAAAATATCCG	0	0	999	0.347826	0.92	0.347826	0.453686	9.35135	1	0.347826
100248502|F|0-6:A>G-6:A>G	TGCAGTGGGTGATCACATCCGATTCTTCCG	0	0	999	0.0617284	0.81	0.061728	0.115836	8.28571	0.952381	0.049383
100248603|F|0-39:C>T-39:C>T	TGCAGTCTGCTGTCTCTTGTACAAAATTCAAAGGTGACATCGGGTCCG	0	0	999	0.185567	0.97	0.185567	0.302264	7.14286	0.961538	0.175258
100248610|F|0-19:T>A-19:T>A	TGCAGTCTTTTCTGAGGTGATCATACCAGTCCG	0	0	999	0.1	0.9	0.1	0.18	4.08333	0.956522	0.1
100248752|F|0-25:T>C-25:T>C	TGCAGTTCTTTCTATGGTTTCTGTTCGTGAATTTTCCG	0	0	999	0.172414	0.87	0.172414	0.285375	6.53333	1	0.149425
100248763|F|0-9:C>T-9:C>T	TGCAGTTGATGCCATTTCCTAGCACAAAAAGTAGTGCAAGTCCG	0	0	999	0.0689655	0.87	0.068966	0.128419	5.42857	1	0.034483
100248854|F|0-22:C>A-22:C>A	TGCAGTTTTATTTCATGTGGGGATGGCAATCAAAAGCCAAACGGTCCG	0	0	999	0.151163	0.86	0.151163	0.256625	9.1875	1	0.151163
100248857|F|0-26:T>C-26:T>C	TGCAGTTTTATTTTCCTCCAGTCAGCCGCACTCCG	0	0	999	0.05	0.8	0.05	0.095	2.5	1	0.025
100248873|F|0-16:A>G-16:A>G	TGCAGTTTTTGTAATTGGTGTATTTCAGCTGTAGAAAATTCCG	0	0	999	0.117647	0.85	0.117647	0.207612	7.38462	1	0.082353
100250316|F|0-13:G>T-13:G>T	TGCAGTGACACACTGTCAAATAGCTAGTATACTTGTGGTGCGTAGAGAGCATCCG	0	0	999	0.277778	0.9	0.277778	0.401235	11.8788	0.954545	0.233333
100262401|F|0-47:A>G-47:A>G	TGCAGAAATCCATCCAGAGCTGAGAATCAGATAATTATCAGCAGAATGGTGCAGATACCACTGGTAATT	32	1	1.22e-24	0.402062	0.97	0.402062	0.480816	9.26	0.961538	0.402062
100262429|F|0-26:C>T-26:C>T	TGCAGCACTCAAGGGAAGCTACTTTATTGTTCCTTGTTCCCGAAACTCCATCCTTGACCACCAACATCT	0	0	999	0.173469	0.98	0.173469	0.286756	3.9	1	0.173469
100262436|F|0-58:T>C-58:T>C	TGCAGCTGGAAGCATGTACCGAGGAATTCAATTATGAGGTAAAAAAAGGCACTGTGACCAACTATTGAT	11	1	1.59e-18	0.373737	0.99	0.373737	0.468115	9.19565	1	0.353535
100262454|F|0-28:T>A-28:T>A	TGCAGTGATTTTCGCCTTCTATCTAGTGAAGGGAATCCATGTACTACACCACCTTGGTTACCAAAAAGT	0	0	999	0.09	1	0.09	0.1638	3.76923	1	0.09
100262456|F|0-11:C>T-11:C>T	TGCAGTGGTGCTTAGAATACCGTGCTAATTTTTGCACAGACTTCACAATGTATTCCTCAATTTGGCAAC	28	1	5.68e-23	0.08	1	0.08	0.1472	17.2222	1	0.08
100262468|F|0-53:T>C-53:T>C	TGCAGAAGATAAGAAATGGCTGATTCTGAGGATATTCAACCCCTTGTTTGCGACAATGGTACCGGGATG	22	1	1.22e-24	0.41	1	0.59	0.4838	14.6104	0.961538	0.59
100262469|F|0-6:T>C-6:T>C	TGCAGGCCTATAGTGAATCAGTACCCAACTATATATATGATGGGTAAGGCATTGAATGCTTTTAGACAT	0	0	999	0.434343	0.99	0.434343	0.491378	12.25	1	0.434343
100262481|F|0-23:C>A-23:C>A	TGCAGAGGCAATTATAGGAACATAAAACTTTAGCATCTCAATTCTTTCTGGTACACTGTTTTGTGTGCC	113	1	7.35e-22	0.353535	0.99	0.353535	0.457096	7.26829	1	0.343434
100262483|F|0-66:C>G-66:C>G	TGCAGCATTACAGCTCAGGCAGCAGAAACTCCTTTTTTTGTCGTTCGTAAGTTTATAATCTCCCTGGCC	0	0	999	0.112245	0.98	0.112245	0.199292	8.46667	1	0.112245
100262493|F|0-10:C>T-10:C>T	TGCAGCTTTGTTCTGATGATAAAAAGTATAATTGTTTGGTAATATCTCAACTTAGTGCTTGAATGATTC	120	1	7.35e-22	0.161616	0.99	0.161616	0.270993	9.85	1	0.151515
100262529|F|0-36:A>G-36:A>G	TGCAGAAACAAAAAAGCAACATGGGAAAAACTGCTTGCAACCTATCACTAGTCAACCACATTTGCTTCA	0	0	999	0.0520833	0.96	0.052083	0.098741	2.5	1	0.052083
100262535|F|0-40:G>A-40:G>A	TGCAGAAAAAATAATCTGCTATGACAGGACATAATGAAGTACCTGGTAGCCTTCAAAATAAAGCCCCCA	0	0	999	0.0808081	0.99	0.080808	0.148556	6.55556	1	0.080808
100262567|F|0-9:A>T-9:A>T	TGCAGAAAATGTTTTGCTAGGACGAGGAGAATGTCGATGTCATCAAACACACATACGATTTGCATATCT	0	0	999	0.239583	0.96	0.239583	0.364366	4.07143	1	0.1875
100262580|F|0-67:G>A-67:G>A	TGCAGAAAAATGTGTATAAAGAACACATTCTAATCATGATTTGAGACAAAGGAAGCTTGAGTGATCCAA	0	0	999	0.231579	0.95	0.231579	0.3559	8.24138	0.961538	0.231579
100262583|F|0-19:G>T-19:G>T	TGCAGAAAAATTACAAATTTTTGTTTGACAACTCATCATCGACATGAAGGACAATCACACTATGGCAAG	0	0	999	0.148936	0.94	0.148936	0.253508	3.95	0.96	0.138298
100262603|F|0-58:T>C-58:T>C	TGCAGAAATCCAATAGTATAATAAGCTAGCTCCTTGATGTTATTCCTCACAATCTACACGAAAAAAATA	104	1	2.64e-21	0.101124	0.89	0.101124	0.181795	4.69231	1	0.067416
100262605|F|0-32:C>T-32:C>T	TGCAGAAAACCACCCAAAGAAGCTTGGGAAAATGGGTATGTCAATCGACCAGAAGCAATAAGCAAAATG	0	0	999	0.0851064	0.94	0.085106	0.155727	3.8	0.958333	0.06383
100262630|F|0-62:T>A-62:T>A	TGCAGAAAAGACATGACAAATACATTGTCATGTTATCACTCAGTCACATGATAACGCAACAGATGTCAT	0	0	999	0.149425	0.87	0.149425	0.254195	10.3125	0.954545	0.126437
100262640|F|0-43:C>A-43:C>A	TGCAGAAAAGATTGACTATTTCTCTTGTTTTTGGGAACTTGCCATCTGACTTATCTCGGTTACAGATCG	0	0	999	0.322917	0.96	0.322917	0.437283	6.64103	0.96	0.322917
100262644|F|0-64:T>C-64:T>C	TGCAGAAAAGCATGAGCCAATAAAAGTCGTTGCTTCTGATAGCTTACAGGACATGTTTTTCAACCGTCC	0	0	999	0.175258	0.97	0.824742	0.289085	16.9612	1	0.752577
100262661|F|0-67:G>A-67:G>A	TGCAGAAAACACAAACTTGCCCACTTGTATAAGAATATCTTCAACCACATCAATTGCATACTTCAAAAA	0	0	999	0.0625	0.8	0.0625	0.117188	4.8	1	0.05
100262679|F|0-20:C>T-20:C>T	TGCAGAAAATCAGTCTGAGATTTATCAGACAACCATGTGGGCAACTTACAAAATAGGCAAAAGAACATT	0	0	999	0.0618557	0.97	0.061856	0.116059	3.42857	0.961538	0.051546
100262691|F|0-19:A>G-19:A>G	TGCAGAAAATGACTCTCTTGTGGAAGGAGGTTGACAGAATGCCAAACATATGGTGCTTGGAATTTTATG	22	1	2.62e-26	0.154639	0.97	0.154639	0.261452	4.2	1	0.123711
100262722|F|0-38:A>G-38:A>G	TGCAGAAACAAGCAATATTTGGTTATTATGGCAGATATGGTGCCTAAAGTGAGCAAGAGAAGTTTACTT	107	1	4.42e-19	0.0652174	0.92	0.065217	0.121928	4.33333	0.96	0.054348
100262732|F|0-35:T>C-35:T>C	TGCAGAAACAATTCAACCAGAATCAGTGACTTAGACGCACTCACAACCTATAAACACCACCAAAGGGAC	0	0	999	0.488095	0.84	0.511905	0.499717	9.85714	1	0.369048
100262734|F|0-24:C>A-24:C>A	TGCAGAAACACGTCAAATTACGGAAAGACAAAGCAAGTTTGTTTCTTTTTCCTTTTGCAGCCATACCAA	0	0	999	0.413043	0.92	0.413043	0.484877	11.2857	0.961538	0.326087
100262772|F|0-26:T>G-26:T>G	TGCAGAAACTCCAACAATCTACAGTAGAGCTAAATAGCCTCAATAATTCCAATCACATGCTTTTCTCCT	109	1	1.23e-19	0.474227	0.97	0.474227	0.498671	7.90909	0.961538	0.474227
100262792|F|0-55:T>A-55:T>A	TGCAGAAAGAAAATTGGGACTTCTTTCAAAGATATCTACGTTCGGTTTCTGGAAAACCATTACAGATCG	0	0	999	0.0869565	0.92	0.086957	0.15879	18.0909	0.956522	0.054348
100262810|F|0-11:C>G-11:C>G	TGCAGAAAGACGGCCAATGTTGGCCAGAATCCGCTGCAAAAGAATCGTATCAATAACTTCAAATTCTCA	115	1	2.64e-21	0.0729167	0.96	0.072917	0.1352	2.625	0.961538	0.072917
100262812|F|0-17:A>G-17:A>G	TGCAGAAAGAGGCAATGGGCCCTGTGAAATTATGTGAATTTCATCAAAAACTAGTTGAGTGGAAAGGTA	0	0	999	0.0823529	0.85	0.082353	0.151142	3	1	0.035294
100262877|F|0-48:G>C-48:G>C	TGCAGAAAGTGAACCAACACAAGTAACTAGTTGGTGCCGTTGGCATGGCAACAATGATGCGAACATGCC	0	0	999	0.234694	0.98	0.234694	0.359225	6.33333	1	0.234694
100262887|F|0-38:C>T-38:C>T	TGCAGAAAGTGTTCCAATGGATGAATCTTATGCTAAATTTTTTGAGCGTGCTTGCCAAATGCTTGCTGA	0	0	999	0.0549451	0.91	0.054945	0.103852	4	0.958333	0.054945
100262906|F|0-43:G>T-43:G>T	TGCAGAAATAACATAAGAATATGCAAACATATATATTATATTTTTGTGCGTGTATGTGTGTGTATATAT	0	0	999	0.0625	0.8	0.0625	0.117188	4.57143	1	0.0375
100262977|F|0-34:C>T-34:C>T	TGCAGAAATTATTGGACTCCCACCCAACGATCATTGCAATCAATTTTCAAATACAATGTTAGCAGATGG	133	1	5.72e-18	0.113402	0.97	0.113402	0.201084	4.64286	0.961538	0.103093
100262978|F|0-59:G>A-59:G>A	TGCAGAAATTCATGCTGTGCCATTCCGAGTGGATTTCACCATGATAATAAGAAATGTTCACGTCATTTA	0	0	999	0.20202	0.99	0.20202	0.322416	14.25	0.961538	0.191919
100262996|F|0-68:T>C-68:T>C	TGCAGAAATTGCTCAATAAAGCAATTTGAGGGATCTTTGCTTATATAGAAATAACTAAGAGGAATACAC	0	0	999	0.427083	0.96	0.572917	0.489366	9.52113	0.961538	0.552083
100263007|F|0-11:T>C-11:T>C	TGCAGAAATTTCCGTGCTTGAAAACCACATGGTCTCACTATACAAACACCTTCATTGGTTATTATGATA	0	0	999	0.365591	0.93	0.634409	0.463869	6.61333	1	0.451613
100263048|F|0-40:C>T-40:C>T	TGCAGAACAAGCTGATTACAGTAACCCCTGAAACGAAAGTTCTGCAAGCAATGCAGCTCATGACAGGTA	0	0	999	0.306122	0.98	0.693878	0.424823	9.03488	0.96	0.683673
100263077|F|0-7:C>T-7:C>T	TGCAGAATATTGGCACATTTTATTTTGATAAATGGCAGAACATTCACACGACTGAAACAAGCACAAAGT	11	1	1.58e-23	0.378049	0.82	0.378049	0.470256	4.05405	0.95	0.280488
100263078|F|0-37:A>G-37:A>G	TGCAGAACCAACATCATTACAGCAAAAGGGACTGGGCGCAAAGCTTCTTTAGTTTGAATAAACACTATA	0	0	999	0.114583	0.96	0.114583	0.202908	3.1875	0.96	0.114583
100263111|F|0-14:T>A-14:T>A	TGCAGAACGCAAGAAGATGCACCCAATGCAACTGAATTGAGCATGTAATGGATAAAGCCTAACTAAGAT	0	0	999	0.0833333	0.96	0.083333	0.152778	3.8	1	0.072917
100263130|F|0-63:G>A-63:G>A	TGCAGAACTCACAGAAGAGGACAGCAAGATTTTCAACAAGAAAATGAGGCAAATTCGGTCGGAAATTAC	0	0	999	0.360825	0.97	0.639175	0.46126	15.9277	1	0.639175
100263139|F|0-14:T>G-14:T>G	TGCAGAACTCTTTCGCAAAGGAATGATGATCCAACCAAAGCTTCACGTCCTTGGGATTGTGTACTTACT	0	0	999	0.31	1	0.69	0.4278	12.6626	0.961538	0.67
100263174|F|0-65:T>A-65:T>A	TGCAGAACCTGGCTGCAATTGAACCAAGTCAGTTTGTGAACTTACTACTTTCTTTCCGACTCCCAATGT	0	0	999	0.131313	0.99	0.131313	0.22814	3.35714	0.961538	0.131313
100263196|F|0-53:A>G-53:A>G	TGCAGAAGAAACAAAAACATATTAGACAAAAGAATTGGAAAGCATTATGTGTGGATAACTTGCATTCCC	0	0	999	0.21	1	0.79	0.3318	12.0594	0.961538	0.77
100263200|F|0-31:A>C-31:A>C	TGCAGAAGAAATTTTACAGGATGGGTCAGTGCTGCAAAGGAGTAACTCAGGGCTCCCACACAAGAACCC	0	0	999	0.10101	0.99	0.10101	0.181614	7.45455	1	0.090909
100263222|F|0-56:G>A-56:G>A	TGCAGAAGACAAGAACAGAATGGCCATCTTCTCACACTGTGTCTCAATTACTTATGAAAGTTCAGAAAT	0	0	999	0.434343	0.99	0.434343	0.491378	10.8393	0.961538	0.434343
100263250|F|0-30:G>C-30:G>C	TGCAGAAGAGGTCTTTTCTGAAGTTGAACCCGTCATCAAATCGATCATCGATGGCTACAATGCGTGCAT	0	0	999	0.153061	0.98	0.153061	0.259267	4.05556	1	0.142857
100263278|F|0-39:T>G-39:T>G	TGCAGAAGATTGGGTCCAAATGTGCTCTAATTTTTGCTGGTTGATTTTTATGGGAAAGTCCCAGAACAA	118	1	2.04e-22	0.0879121	0.91	0.087912	0.160367	3.4	0.961538	0.065934
100263282|F|0-54:A>G-54:A>G	TGCAGAAGATTTGTCCGTAGCCTAGCGTCAGCAAAGGTGACGCAGCTAAAAGTTGGTTATAGAATTTAC	0	0	999	0.354167	0.96	0.645833	0.457465	11.5309	1	0.510417
100263282|F|0-63:A>C-63:A>C	TGCAGAAGATTTGTCCGTAGCCTAGCGTCAGCAAAGGTGACGCAGCTAAAAGTTAGTTATAGACTTTAC	0	0	999	0.326316	0.95	0.673684	0.439668	12.013	0.958333	0.547368
100263284|F|0-64:C>T-64:C>T	TGCAGAAGCAAAAACCAGAAAGCTGGACATTTTATGGGCGGATTCATGGGGTGCATCTTCCCCTTCAAA	128	1	5.68e-23	0.0714286	0.98	0.071429	0.132653	5.44444	0.961538	0.071429
100263298|F|0-21:A>G-21:A>G	TGCAGAAGCACCAGCCTTCTGGGCATTCCAAACCTTCAGTGCAAAAAAGCAATCTACCATATGTAAAAC	0	0	999	0.27	1	0.73	0.3942	14.5638	0.961538	0.73
100263316|F|0-9:T>C-9:T>C	TGCAGAAGCCAGCTGCTACCGAGAAAGTGCAGAAGTCACAGAACATTGCTGCTAAGGATGAGTTATGAT	0	0	999	0.2125	0.8	0.7875	0.334688	7.35802	1	0.25
100263341|F|0-62:G>A-62:G>A	TGCAGAAGCTTTTGCCCGTTATAGCTATCTGCAAAATAAGGAACAATCAAAAAGTGAGATTCAAACCAA	111	1	1.22e-24	0.132653	0.98	0.132653	0.230112	4.92857	0.961538	0.132653
100263427|F|0-34:C>T-34:C>T	TGCAGAAGTCCGATTCTGTGATTCTGCGGAAGTCTGATTCTGTGATTCTGTGAATGTCCGATACAGCAA	0	0	999	0.42	1	0.58	0.4872	11.08	1	0.58
100263435|F|0-14:C>T-14:C>T	TGCAGAAGTCTTTGTGGAGTCAAAAAAAGATGTGGTTCCGCAGCCTCAGAAGACTGCCTTGACATCTGA	0	0	999	0.329897	0.97	0.329897	0.44213	3	1	0.329897
100263435|F|0-57:C>A-57:C>A	TGCAGAAGTCTTTGCGGAGTCAAAAAAAGATGTGGTTCCGCAGCCTCAGAAGACTGCATTGACATCTGA	0	0	999	0.0927835	0.97	0.092784	0.168349	3.84615	1	0.092784
100263436|F|0-5:A>G-5:A>G	TGCAGGAGTGATGATAATGATGATTAGAGGTCAAATTTTGGAGTTTTATTACATTATTTAGAGCTTGAT	0	0	999	0.09	1	0.09	0.1638	5.55556	0.96	0.08
100263436|F|0-26:G>T-26:G>T	TGCAGAAGTGATGATAATGATGATTATAGGTCAAATTTTGGAGTTTTATTACATTATTTAGAGCTTGAT	0	0	999	0.181818	0.99	0.181818	0.297521	3.45455	0.96	0.181818
100263496|F|0-19:G>A-19:G>A	TGCAGAATAATCTGGAAAGATGTCACTCAGATATTTTTAGCCTGTCAACAGAGCTGGCTGATTGCAAAA	0	0	999	0.204082	0.98	0.204082	0.324865	6.58333	0.961538	0.193878
100263498|F|0-24:A>T-24:A>T	TGCAGAATAATGCTTGTCATGTAATTGAGGCTTGATCTGTGTTTTTATCAATTGCTTTCTTTCTTCCAC	0	0	999	0.49	1	0.51	0.4998	11.3438	0.961538	0.51
100263505|F|0-67:C>T-67:C>T	TGCAGAATACATAAACAAATCTTGTCTTGGTCTGGTGATGCCTAATAAGTCAATAAATTGAAAACCATA	0	0	999	0.438776	0.98	0.438776	0.492503	10.717	0.961538	0.418367
100263516|F|0-58:G>A-58:G>A	TGCAGAATAGACAGTATCACATGTTACAAGTGATTACCTCGACAGCAGCTCCAGTGCCAGGATAGAATT	0	0	999	0.122449	0.98	0.122449	0.21491	3.41667	0.961538	0.112245
100263522|F|0-21:T>G-21:T>G	TGCAGAATAGTAGAATATTGAGTTTCAAATTACAAAATACACAAACGGCATCAAATATAAGGGCCCAAT	0	0	999	0.423913	0.92	0.423913	0.488422	8.22917	1	0.282609
100263534|F|0-54:C>A-54:C>A	TGCAGAATATAGCTAATGTCATATCGAGTCTTTCAGAAAATGCCGCATGAAAAGAATATGAAATTGCCC	0	0	999	0.0795455	0.88	0.079545	0.146436	4.11111	0.95	0.079545
100263561|F|0-12:T>G-12:T>G	TGCAGAATATTGGTGATGGTCCTCATTATGACGACACAATAGATGAAGATGAAGACGAAAGGGTGAAGC	0	0	999	0.212121	0.99	0.212121	0.334252	3.12	0.96	0.212121
100263570|F|0-12:T>C-12:T>C	TGCAGAATCAAACAGGATGACCTTCATTTTTTATTATATGGACAAATGAGATCTATATCATTGAAAATT	0	0	999	0.234694	0.98	0.234694	0.359225	5.68966	0.961538	0.234694
100263583|F|0-30:G>C-30:G>C	TGCAGAATCAGCTTCAATCAGAACCATATGCGTATATTCAGATGGCAACCCAACTTGTATGCTCTTCTT	6	1	4.42e-19	0.0909091	0.99	0.090909	0.165289	15.1111	0.961538	0.090909
100263587|F|0-55:A>C-55:A>C	TGCAGAATCATAGAAAAGTTTTGAAAACAAGATCAAAACGTCAATTTTTTCCTTCCAGAAATAAAAAAT	0	0	999	0.37	1	0.37	0.4662	8.6087	1	0.36
100263590|F|0-52:A>G-52:A>G	TGCAGAATCATAGTTTCACGGCCTATGGAAGGTTCCACGAAGTCATGAGTCTGGACTCGAGAAATAATA	0	0	999	0.0729167	0.96	0.927083	0.1352	11.1983	1	0.229167
100263596|F|0-14:C>G-14:C>G	TGCAGAATCATTTCGATGTGTACACGATCCACTACACCAGTTGCGGATCTAGGAATTTTGAGTGAGGAC	0	0	999	0.385417	0.96	0.385417	0.473741	8.64444	1	0.333333
100263596|F|0-60:A>G-60:A>G	TGCAGAATCATTTCCATGTGTACACGATCCACTACACCAGTTGCGGATCTAGGAATTTTGGGTGAGGAC	0	0	999	0.0769231	0.91	0.076923	0.142012	3	0.96	0.076923
100263633|F|0-31:G>A-31:G>A	TGCAGAATGAACCTACAAAAGAAGTGTAAATATTGTCACAACAGAAACTCATCTACTGAAACATGATAG	0	0	999	0.45122	0.82	0.54878	0.495241	9.73077	1	0.268293
100263655|F|0-8:G>C-8:G>C	TGCAGAATCAGACAGGTTACACCTAGTTCCCACCCCTCGGTTCAATGCAACACAGGAGCACAGAGTATC	0	0	999	0.153061	0.98	0.153061	0.259267	3.88889	1	0.142857
100263655|F|0-13:A>G-13:A>G	TGCAGAATGAGACGGGTTACACCTAGTTCCCACCCCTCGGTTCAATGCAACACAGGAGCACAGAGTATC	0	0	999	0.237113	0.97	0.237113	0.361781	4.16129	1	0.237113
100263671|F|0-11:A>G-11:A>G	TGCAGAATGCAGCCAACAAGTTGCCTAAAATTCTCATATTATGGTGCTTTTGTCTCTGTTTTGACAACT	0	0	999	0.103093	0.97	0.103093	0.184929	3.18182	0.961538	0.103093
100263673|F|0-20:G>T-20:G>T	TGCAGAATGCACACAATTATTATAAGGCAATGGGTCTAAATCATGAAACGCAACTAGTTGATCTCTCGT	0	0	999	0.222222	0.9	0.777778	0.345679	6.59551	1	0.488889
100263681|F|0-46:T>A-46:T>A	TGCAGAATGCATTGGGAGGAGCATCTTTCTATTGTTGTAGAATTACAGGACTAGGATTCACCTGTAAAA	124	1	7.35e-22	0.0927835	0.97	0.092784	0.168349	2.9	0.96	0.082474
100263707|F|0-10:A>G-10:A>G	TGCAGAATGTGATGCTTTTTTTCTGAATGCTTGATGGTTTATATTTTTCGTTAGGCACACCAAATCAGC	116	1	2.66e-16	0.4	1	0.6	0.48	13.2692	1	0.6
100263723|F|0-45:G>A-45:G>A	TGCAGAATGTTGGTCTCAATCAAGAACACCCCAACGCTGTGTGCAATCTGCCCGTCGAATGTCCTAAAC	0	0	999	0.0824742	0.97	0.082474	0.151344	4.22222	0.96	0.082474
100263724|F|0-33:G>A-33:G>A	TGCAGAATGTTTGTAAAGTTATAGTTAGCTTGAAATAGATTCAAGTCCGTCATCGTAATATTACAGATC	0	0	999	0.46988	0.83	0.46988	0.498186	13.9362	0.952381	0.361446
100263769|F|0-45:G>A-45:G>A	TGCAGAATTGAAGTTCCGTTGTTAGTTGTGAGAAAAGATCAATAGACAATACATTTTGTTTGTCTAATC	0	0	999	0.0612245	0.98	0.061224	0.114952	3.42857	0.96	0.061224
100263779|F|0-62:A>G-62:A>G	TGCAGAATTGCTGAAGGTGATCACAACTACTGATTTATCTTTTCCCTCACACTTTCATGGGTGGGAATG	0	0	999	0.402062	0.97	0.597938	0.480816	4.5974	0.961538	0.57732
100263783|F|0-51:A>C-51:A>C	TGCAGAATTGGAGCCTATACGTTCCAACTACAGCCAGGTACTTGTTCAGTGCTGACACGTACTTCCAGT	0	0	999	0.133333	0.9	0.133333	0.231111	4.9375	1	0.1
100263786|F|0-30:A>G-30:A>G	TGCAGAATTGGAGGAAGCAAAGAAAGAATTGGCTGCAATAAGAGAAGAGGGGTTCCAATTCATGGCCTC	103	1	1.22e-24	0.197917	0.96	0.197917	0.317491	5.54545	0.961538	0.197917
100263792|F|0-35:T>C-35:T>C	TGCAGAATTGTTGTTTGCATTCAAATTGTGAGAACCCGGAAACATCACAAACACGTGGGGTAATTTTGG	0	0	999	0.211765	0.85	0.211765	0.333841	19.8	1	0.117647
100263793|F|0-62:G>C-62:G>C	TGCAGAATTGTTGTTTGCATTCAAATTGTGAGACTAACTCGGAAACATCACAAACACGTGGGCTAATTT	0	0	999	0.0824742	0.97	0.082474	0.151344	14.5455	1	0.082474
100263832|F|0-12:T>C-12:T>C	TGCAGAATTTGGCATTGCGAATGACAAGAAGTCTAGTACACCATCCCTTGGCTGGTAGGTTTTTGTTTG	0	0	999	0.41573	0.89	0.41573	0.485797	10.4889	0.958333	0.325843
100263837|F|0-38:C>A-38:C>A	TGCAGAATTTTCATGTTGAAGCTATATCAAGGATTTGTAATGCAAAGGTAATATGCTTATTCCCGGGAA	10	1	1.23e-19	0.41	1	0.41	0.4838	7.96226	1	0.4
100263846|F|0-19:T>A-19:T>A	TGCAGAATTTTTTTCATGCAAGTCCAACTCTTTGCGTCCATGATACTACTACATTTCTTCCTTCGAGAA	0	0	999	0.13253	0.83	0.13253	0.229932	4.93333	1	0.096386
100263866|F|0-23:A>G-23:A>G	TGCAGACAAAATTTAGAATGTTCGTTAGACAACAAATAATACTTTTCCAAAAAATTGGGATTACGTTTA	0	0	999	0.0707071	0.99	0.070707	0.131415	4.33333	0.961538	0.060606
100263871|F|0-6:T>C-6:T>C	TGCAGACAAAGCGTTTTGTAATAGGTTTTCCTCCGTTATAACTATGCCACTGATAAACACCATATTCTA	28	1	9.51e-21	0.25	1	0.75	0.375	17.2128	1	0.75
100263902|F|0-16:G>C-16:G>C	TGCAGACAACTCACTTCTGGGGGAATTTGGTCTCTGAGGCTATTGTTTGCCAGGTCCAGTTTGTGCAGA	123	1	2.64e-21	0.107527	0.93	0.107527	0.19193	3.54545	0.954545	0.107527
100263957|F|0-34:A>G-34:A>G	TGCAGACACACTTCACTGAAGCACAAGCAAACTTGGATAACATCTCTGAAAAGCTGCACAGCGTGAAGC	32	1	1.22e-24	0.18	1	0.18	0.2952	4.30435	0.961538	0.17
100263965|F|0-58:C>T-58:C>T	TGCAGACACCCAATAGAACAGTGTGCCATCGTCTGTAAAAGCCAAGCTATGCACCACCTCCGCAGCAAT	0	0	999	0.0531915	0.94	0.053191	0.100724	3.5	0.961538	0.053191
100264040|F|0-57:T>G-57:T>G	TGCAGACATGCTGAAGTCTGAGATTGCTAAAATAACGGATAAAGGAGGTCTTGTACAGTTTGACGGAGT	1	1	2.64e-21	0.0526316	0.95	0.052632	0.099723	7.66667	1	0.052632
100264052|F|0-20:T>G-20:T>G	TGCAGACATTCTGACCAAACGGCCATCTAAGTCCAAATTTCTGCAATTTCATGACAAGTTGCTAGTTAG	0	0	999	0.102041	0.98	0.102041	0.183257	10.5455	1	0.102041
100264075|F|0-9:T>C-9:T>C	TGCAGACCACATATTCTCCAAATACTATAACTATACTAAAACAAGAACTTCTAAGAACACCAGAAATGC	0	0	999	0.469388	0.98	0.469388	0.498126	4.66667	0.961538	0.469388
100264077|F|0-20:T>C-20:T>C	TGCAGACCATCATGGTTGAGCGTTTTCACCGCAACTGTAAGCCCAGTTCCTGGTTTCACAGGAGCAGTG	0	0	999	0.137931	0.87	0.137931	0.237812	3.83333	0.96	0.114943
100264097|F|0-24:A>G-24:A>G	TGCAGACCCCAAGAATTGAACATAGCCAACTCATTTTGACATCAAAAGTGTTGGTCACTCTCCTACAAG	0	0	999	0.4	1	0.6	0.48	6.13158	0.961538	0.57
100264159|F|0-50:G>A-50:G>A	TGCAGACTAAATGGGGATCACCAATGTTAGAAGGAATGCTAGTCTTTCTAAATTTTGGTCATAATTGTA	1	1	2.62e-26	0.21978	0.91	0.21978	0.342954	7.5	1	0.197802
100264161|F|0-45:G>C-45:G>C	TGCAGACTAAGAGGTTTACTCTCTAAAGAACTAGCCTTTTTGTTTCACTTTGACCAATTTTGTTTCTTG	0	0	999	0.0515464	0.97	0.051546	0.097779	4.66667	0.961538	0.041237
100264169|F|0-24:C>T-24:C>T	TGCAGACTACTTTAGATCACATACTTATTTATCTGGAGCTCAAAAGATATGTTCCCACAGTGTGAGATA	0	0	999	0.27957	0.93	0.27957	0.402821	3.48485	1	0.236559
100264174|F|0-34:G>A-34:G>A	TGCAGACTATCTCAATAGATTCTAAACTACAATGAAAAAAGGGAAAATACAATAAAATGGTTTGTCAAA	0	0	999	0.5	1	0.5	0.5	4.26984	0.961538	0.5
100264207|F|0-43:T>C-43:T>C	TGCAGACTGAAGAACATCTGTCTTTATGTTTTGCCTAGATGCGCATCCCTTTTTGATGGGGTGTTGACA	0	0	999	0.5	0.98	0.5	0.5	6.88333	0.961538	0.489796
100264210|F|0-42:G>T-42:G>T	TGCAGACTGACCAAATCTTTTCTCCAAGCTCATTTGTGACATTAGAAGTGATTTCTCATCATCAAATCC	22	1	2.62e-26	0.459184	0.98	0.459184	0.496668	4.87719	0.961538	0.44898
100264258|F|0-52:C>T-52:C>T	TGCAGACTTTGAATACTCAGAAGCATCAACCGGTTCAAGAAAAAAGGTTCCCTTAGGAGAATTCACCAA	0	0	999	0.0515464	0.97	0.051546	0.097779	7.4	0.961538	0.041237
100264261|F|0-26:T>C-26:T>C	TGCAGACTTTGCCATCACATTATAACCAAAATCTAGGATACCAGTGATCAGACACCCAATGATTTTACC	0	0	999	0.212121	0.99	0.212121	0.334252	4.44	0.961538	0.212121
100264264|F|0-58:G>C-58:G>C	TGCAGAGAAAAAGAACGAGTGAAAGAAACAGGTATAATCAAATCCAGGCCGTCAAATTCGTGACATAGG	0	0	999	0.363636	0.99	0.363636	0.46281	6.97727	0.961538	0.363636
100264266|F|0-18:G>C-18:G>C	TGCAGAGAAAAATGTCAACTAAATCCAGGCATGATTCGTCCATATAATCCTCAAACTTTTCCGTTCTGG	0	0	999	0.1875	0.96	0.1875	0.304688	2.91304	0.958333	0.1875
100264271|F|0-11:A>G-11:A>G	TGCAGAGAAACGGAAGTAGTAATTTACTGTTTCTCTTCTTGTCATTATTATAACCATCCCAGTATCATC	25	1	2.62e-26	0.115789	0.95	0.115789	0.204765	5.16667	0.96	0.115789
100264285|F|0-18:C>T-18:C>T	TGCAGAGAAATGAAATTTTCTTGACACTTCACGATATCCAGCAAGCATTTGGTCGAGTAGGTAAGGTTG	0	0	999	0.247423	0.97	0.752577	0.372409	15.5729	1	0.752577
100264300|F|0-66:C>G-66:C>G	TGCAGAGAACATCCATGCATTTCCAAATGTACCTTATTAGCAGATGAGTAGCTGGAATTTGCTCTTGGA	0	0	999	0.457447	0.94	0.542553	0.496378	5.35385	0.961538	0.457447
100264332|F|0-38:G>A-38:G>A	TGCAGAGAATCTAAAATTTCAAATAACATAACTTCCACATGCAACTTACATCTACCCAAATCTAACGAA	0	0	999	0.350515	0.97	0.649485	0.455309	4.69512	0.961538	0.639175
100264336|F|0-14:T>C-14:T>C	TGCAGAGAATGTTACGTGATGCCTACAGGGAAGCGGAACCATGCTTACCTCCTTCGACGAAACCAGGTT	0	0	999	0.18	1	0.18	0.2952	17.4348	1	0.17
100264336|F|0-25:C>G-25:C>G	TGCAGAGAATGTTATGTGATGCCTAGAGGGAAGCGGAACCATGCTTACCTCCTTCGACGAAACCAGGTT	0	0	999	0.272727	0.99	0.272727	0.396694	15.1714	1	0.272727
100264341|F|0-54:G>T-54:G>T	TGCAGAGAATTGTCAATTATGGTTTCGCACATCCGTAGAGAAGGAGATAAAGTGTCGGATTGTTTGTCT	0	0	999	0.263736	0.91	0.263736	0.388359	3.87097	0.956522	0.230769
100264350|F|0-41:A>G-41:A>G	TGCAGAGACAGACCAATTTTACCTCTCCCCAAAGTTCCATCGTCATGCCTATTCCTCGTTCCTGCCCTT	3	1	4.42e-19	0.252747	0.91	0.252747	0.377732	4.10714	0.96	0.241758
100264353|F|0-10:T>A-10:T>A	TGCAGAGACCACTGGAGGCAGTTACGGTGCAACAAATTCCAAAACATCGTATCCATGAACATATTTCGA	115	1	2.04e-22	0.26	1	0.74	0.3848	15.0105	0.961538	0.74
100264353|F|0-66:C>G-66:C>G	TGCAGAGACCTCTGGAGGCAGTTACGGTGCAACAAATTCCAAAACATCGTATCCATGAACATATTTGGA	115	1	5.68e-23	0.4	1	0.4	0.48	9.57692	1	0.4
100264392|F|0-9:C>T-9:C>T	TGCAGAGAGTTTGTTATGTCCCTTGGTGCTGCTACCATTTACTTCGACAGCTTCCTTTACAATCACGGC	0	0	999	0.09375	0.96	0.09375	0.169922	12.6364	0.96	0.072917
100264392|F|0-26:T>G-26:T>G	TGCAGAGAGCTTGTTATGTCCCTTGGGGCTGCTACCATTTACTTCGACAGCTTCCTTTACAATCACGGC	0	0	999	0.117021	0.94	0.117021	0.206655	4	1	0.117021
100264402|F|0-6:G>T-6:G>T	TGCAGATAGGTTGTTTCTCCTCTATCCCTTTAGCGGTAGTTGCACGTGCTTCAAACTACCGAATACCAA	0	0	999	0.0729167	0.96	0.072917	0.1352	4.77778	0.961538	0.072917
100264439|F|0-16:A>T-16:A>T	TGCAGAGATTCCATCATGTTATCTACATCAACTTCTTCAGATGATAAAGCCTCTAGTGGAGGAAAGAAA	0	0	999	0.0843373	0.83	0.084337	0.154449	4.77778	1	0.048193
100264451|F|0-35:C>T-35:C>T	TGCAGAGATTGGGGATCGAGTTTTCTTCCTGCTAATGGGAGTTCAGGAGGGATCTTGGGTCACGGGGGA	0	0	999	0.29	1	0.29	0.4118	11.5556	0.961538	0.29
100264477|F|0-30:C>T-30:C>T	TGCAGAGCAGTCAGCTGCTGAGGTTGCTCTTGTGGAGTTAGCTAAATCTGGTGAAGTGAATCAATGCAT	0	0	999	0.438776	0.98	0.438776	0.492503	7.01754	0.961538	0.438776
100264491|F|0-44:T>G-44:T>G	TGCAGAGCCAATAACAACAACCACCACCAAACAAAAGCTCATTTGCGAATGCCAGCTTCATCTCCAACT	0	0	999	0.371134	0.97	0.371134	0.466787	7.68182	1	0.371134
100264497|F|0-7:T>C-7:T>C	TGCAGAGCCCTGCCAGAATCACCAGAAATCAATCAATTTTACCAATATGCAGCTTCTAAGTACAGCTTA	0	0	999	0.431579	0.95	0.568421	0.490637	3.55882	0.961538	0.505263
100264535|F|0-48:T>C-48:T>C	TGCAGAGCTGGTCCTCTTGAGTTAGATTTATAATATTTTACAATAATCCGTGAGAATTTCAGGCTTGAA	0	0	999	0.108696	0.92	0.108696	0.193762	3.30769	1	0.108696
100264568|F|0-42:C>A-42:C>A	TGCAGAGGAATGGATGTTCAAAAACGAAACGAGAGTCAATTTATTTATACCCAATTCAACTACTGGGTT	0	0	999	0.381443	0.97	0.618557	0.471889	7.71053	0.961538	0.618557
100264571|F|0-31:G>C-31:G>C	TGCAGAGGAATTGCAGATTGTGTATAAGATGCTTCAAAAGGGTGTTGCGCTAGATTTCGTGGTTGTCTC	0	0	999	0.297619	0.84	0.297619	0.418084	8.6129	0.952381	0.190476
100264587|F|0-20:C>G-20:C>G	TGCAGAGGAGTCGTAAAAATGAGCAGAATATAGGCCACAAAAATGATATTCAGGATGCTGATAATGAGT	0	0	999	0.484848	0.99	0.515152	0.499541	15.7077	1	0.505051
100264592|F|0-18:C>T-18:C>T	TGCAGAGGATAGCGGAAATGCAATGGGCATGTGGAGCTTTGGCGACATCCCGGCTATGTCCGGTGGAGC	0	0	999	0.225	0.8	0.225	0.34875	3.15	1	0.1375
100264598|F|0-33:T>G-33:T>G	TGCAGAGGATGACACATTAGTGGAACAGTATTCGCTTCGCTAAATTACCCACTGTGCATGAGCGCCAAG	0	0	999	0.494949	0.99	0.494949	0.499949	7.47059	0.961538	0.494949
100264600|F|0-21:A>G-21:A>G	TGCAGAGGATGAGTCTGGTATGCACATATGGGATCTCAGAATGCCAAGGGTTCCTATTAGTGAGCTTCC	0	0	999	0.134021	0.97	0.134021	0.232118	6.53333	0.961538	0.134021
100264628|F|0-37:T>G-37:T>G	TGCAGAGGGAAGTTGAGATTTATCGTATCAGATTGCCGGGTCCCATAAAGCTTGGTGAAGGCAAACCAG	2	1	2.64e-21	0.208333	0.96	0.208333	0.329861	3.86957	0.96	0.208333
100264634|F|0-42:A>G-42:A>G	TGCAGAGGTAAAAGAAATAGGCCAACTCAGGAAATAATAAACGGCAATAATGAAAAACAGGGTGCCCAT	0	0	999	0.164948	0.97	0.164948	0.275481	6.10526	0.961538	0.164948
100264658|F|0-6:G>T-6:G>T	TGCAGATGTTGCACTTGCAGTCAATTGAATTATAATGTCAAAGCTAGATTTCACATAACGTATCGGCTG	-4	1	3.42e-20	0.0721649	0.97	0.072165	0.133914	5.55556	1	0.072165
100264683|F|0-32:C>G-32:C>G	TGCAGAGTATAGTGAAGCAACACGTGTGGTAGGTGGAGTCCACAGCACCGACTTTGAAAAGTTCGAATT	5	1	2.04e-22	0.05	1	0.05	0.095	7.2	1	0.04
100264810|F|0-46:A>G-46:A>G	TGCAGATAAATTTGTAATCTAAATAAAAAAGACAACAAACATACTTGGACAATTTTATCCTTATACGTA	0	0	999	0.07	1	0.07	0.1302	2.66667	1	0.06
100264844|F|0-12:A>T-12:A>T	TGCAGATAATGATGTAACCTTCTGGGCCAATTCACCTTTCTCACTGTATATGATACTTATCTTAGCCTC	30	1	5.68e-23	0.479167	0.96	0.520833	0.499132	8.49254	0.961538	0.46875
100264845|F|0-29:A>G-29:A>G	TGCAGATAATGATGTAACCTTCTGGGCCAGTTCACCTTTCTCACTATATATGATACTTATCTTAGCCTC	30	1	5.68e-23	0.170213	0.94	0.170213	0.282481	6	1	0.148936
100264862|F|0-23:T>C-23:T>C	TGCAGATACAAAGGAGGATGACTCTGGTGATTCTTCCTCATTTTCCCAGGATGATACATCTATAGTTGA	0	0	999	0.153846	0.91	0.153846	0.260355	6.66667	0.952381	0.142857
100264885|F|0-54:C>T-54:C>T	TGCAGATTCTGGATTGTCCTGATCTAGTATGCTTGTGGAAAGAAGACGTCAGACTACATCATCTTTCAT	108	1	1.23e-19	0.185567	0.97	0.185567	0.302264	2.81818	1	0.185567
100264889|F|0-10:A>T-10:A>T	TGCAGATAGATGACATTTGTAAAAGACTGGAAGCAGATAATGTAGAATTGAAGAGGTGCTCGGCTGAAA	0	0	999	0.38	1	0.38	0.4712	8.8125	1	0.38
100264894|F|0-7:C>A-7:C>A	TGCAGATAGAGACAAAATAATACTCCAACCTGCATTATTACACCTGGCCTAATTCTAAATTAGTTGGAA	0	0	999	0.238095	0.84	0.761905	0.362812	6.8481	1	0.321429
100264959|F|0-53:A>C-53:A>C	TGCAGATATGCAGTTCTTCTCAGTGCATTGACAAGCATAGGCAATATTTTCTACGAATTCAATGTCTTC	136	1	3.4e-25	0.349398	0.83	0.349398	0.454638	14.8286	1	0.204819
100264965|F|0-7:A>G-7:A>G	TGCAGATGTGTGGGACATATAAGAGTAAGCTCTACAAAAATGGGTATACGTGGAAGGCATTACCCAACA	0	0	999	0.0729167	0.96	0.072917	0.1352	12.875	0.96	0.052083
100264971|F|0-30:C>T-30:C>T	TGCAGATATTATGTAAAGCACACATTAGTTTACATAAGTTTGCTGTCCTTGATCAAACACAAATGAGCA	0	0	999	0.076087	0.92	0.076087	0.140595	5.33333	1	0.076087
100264971|F|0-63:T>C-63:T>C	TGCAGATATTATGTAAAGCACACATTAGTTCACATAAGTTTGCTGTCCTTGATCAAACACAAACGAGCA	0	0	999	0.0860215	0.93	0.086022	0.157244	5.18182	0.96	0.075269
100264986|F|0-61:A>T-61:A>T	TGCAGATATTGTTGAAGCACAACCTGTGCCCAGAGTTCATTTTCAGTGTGAATGCCTTCACTTTATGTT	25	1	7.35e-22	0.0731707	0.82	0.073171	0.135634	7.625	0.952381	0.060976
100265004|F|0-13:G>A-13:G>A	TGCAGATCAACACAAGGATATTTATACTTTGGTTACAACTACCAAGGCGCCTTTTTCAATTTATTGGCA	119	1	1.23e-19	0.117021	0.94	0.117021	0.206655	2.75	1	0.106383
100265010|F|0-28:C>T-28:C>T	TGCAGATCAATGGCTCGACAATGTTGAATCTGTCTTTGCTAACATCAGATATGTGGGCCGTCCTAATTC	30	1	9.51e-21	0.25	0.96	0.75	0.375	15.0449	0.961538	0.729167
100265028|F|0-30:T>C-30:T>C	TGCAGATCATTCAGCAGCTGTTGACAGTTTCGCACCAAAAGTTCCACCTAGTAGTGGCTTGGTGCTCTA	0	0	999	0.0568182	0.88	0.056818	0.10718	3.5	1	0.045455
100265052|F|0-66:T>A-66:T>A	TGCAGATCCCTCTAATTATCAACGCTGAATTTGGGAACCACGACTGGAGTCAATAGAGGGCACACAATG	0	0	999	0.0824742	0.97	0.082474	0.151344	5.33333	1	0.082474
100265070|F|0-5:A>C-5:A>C	TGCAGCTCCTCTCCAACTGCCCCAAGCTTGAGTTTCTGGATTTGAGAGGGTGCTGGTATGTCAAAGTGG	0	0	999	0.102041	0.98	0.102041	0.183257	2.76923	1	0.102041
100265073|F|0-52:C>G-52:C>G	TGCAGATCCTTTTGTTTTGTCCAGATTATGTTTTCAAATTCTTCCATTTTACGAGGACATATTTGGACC	0	0	999	0.26	1	0.26	0.3848	8.05556	1	0.25
100265128|F|0-65:T>A-65:T>A	TGCAGATCTTGTGAAGTGTGCAGAAAGTTGCATGTACAGTCCTATCTACAGGAATTATAGGTAAAATGG	110	1	2.04e-22	0.214286	0.98	0.214286	0.336735	3.81481	0.961538	0.204082
100265132|F|0-51:T>C-51:T>C	TGCAGATCTTTGCTGACATGGAGGAGCTTGAGATCCGACCTAATGTGCCAACTGTCAACATGATGGCAA	120	1	2.62e-26	0.46875	0.96	0.53125	0.498047	14.2308	0.961538	0.5
100265141|F|0-18:A>G-18:A>G	TGCAGATGAAACACATAAGGAAACTGTGCATTTATGGAGCAAATGCTTTACTCATCAATTTTTGGCATT	111	1	5.68e-23	0.0631579	0.95	0.063158	0.118338	4.66667	1	0.042105
100265171|F|0-17:T>C-17:T>C	TGCAGATGAATGGGTGGCAGCAAATAACTACGCTCAATTATTAGGAAAACGTAGATGAAAGGAAAGATG	0	0	999	0.34	1	0.66	0.4488	7.78824	0.961538	0.65
100265185|F|0-46:C>T-46:C>T	TGCAGATGACCTTGAGTAGAAACTGATGAATTTTTACTATGGCTGTTCAGAATCACTTCAACAAAAGGT	0	0	999	0.0744681	0.94	0.074468	0.137845	5.22222	1	0.06383
100265186|F|0-67:G>A-67:G>A	TGCAGATGACCTTGAGTAGAAACTGATGAATTTTTACTATGGCTGTCCAGAATCATTTCAACAAAAGAT	0	0	999	0.178947	0.95	0.178947	0.29385	7.94737	0.958333	0.147368
100265194|F|0-27:G>A-27:G>A	TGCAGATGAGAATTGTTCTAGTTTGAAATGATGATTCCTTCAAATCCCTTCTAACAGTTACTAGTTGGT	0	0	999	0.148936	0.94	0.148936	0.253508	6	1	0.085106
100265219|F|0-65:A>G-65:A>G	TGCAGATGATGTGTGCAACTTGATGCGCTTATTGAAGTTGATCTATCTAATGAACATGGGCGTTTGCAA	92	1	2.64e-21	0.206186	0.97	0.793814	0.327346	11.5	0.96	0.701031
100265232|F|0-39:G>A-39:G>A	TGCAGATGCAGAAATGCCCATAAGAAAAGCAATGGCAGAACTGGATGGTTGGCTTGCCAGAGCAGATTC	30	1	2.62e-26	0.0612245	0.98	0.061224	0.114952	3	1	0.061224
100265239|F|0-44:C>T-44:C>T	TGCAGATGCATTTCTCTCTGCTTGATTTTCTGGGGCTATGTCTCTTGTAGTTTTGCACTCATGACACAG	0	0	999	0.131313	0.99	0.131313	0.22814	3.1875	1	0.131313
100265249|F|0-57:C>T-57:C>T	TGCAGATGCGACATTGTGGGGAAGATGTCACTGAGATTGATGTCAAGCCTGATGGTTTGTGGCGTGTAA	119	1	1.23e-19	0.0625	0.96	0.0625	0.117188	2.5	0.96	0.0625
100265260|F|0-12:T>C-12:T>C	TGCAGATGCTGCCGATTGTAGGGACAAATATACCCTGCAAGAAAAATCTAGAAAGATAACACTGTTTGT	0	0	999	0.222222	0.9	0.222222	0.345679	6	0.956522	0.211111
100265280|F|0-45:A>G-45:A>G	TGCAGATGGCAATTTTCTTGTTTCGGCTTCTGCTGATGGAACTGCGAGGGTGTTTGAAATTTCAGAATT	25	1	1.22e-24	0.0515464	0.97	0.051546	0.097779	6.4	0.961538	0.041237
100265330|F|0-53:T>C-53:T>C	TGCAGATGTAATCCAAATGAACCTCTGATATTAGTCTTCTCTTGGAGCATTCCCCACCACCGCCACCAA	122	1	7.35e-22	0.242424	0.99	0.757576	0.367309	11.0326	0.961538	0.747475
100265378|F|0-9:T>G-9:T>G	TGCAGATGTGATCATTCAATTTACGCTAAAAATCCTGCTGTTTGGTGTTGCTTATTGAATGCAGTAATA	6	1	2.64e-21	0.112245	0.98	0.112245	0.199292	3.57143	0.961538	0.112245
100265397|F|0-35:T>A-35:T>A	TGCAGATGTTTGTTGAAAGTTGAAAAATGAAAAAAATTACCACATATCAGCAACACTCCCACCTCTCAC	0	0	999	0.141414	0.99	0.141414	0.242832	6.06667	0.961538	0.141414
100265401|F|0-38:C>T-38:C>T	TGCAGATGTTTTTTCGTCCCAACCATTTGAGGATGCTTTGCTGATGATATCCCCCAGCTTACATCTGAT	0	0	999	0.109756	0.82	0.109756	0.195419	3.8	1	0.085366
100265434|F|0-9:T>G-9:T>G	TGCAGATTAGGAAGAAGCAAAGAAAGATCAAAATTGGATAGCTGTAATGAAAGAGCTGTCAATGATTGA	0	0	999	0.111111	0.99	0.111111	0.197531	3.75	0.96	0.10101
100265440|F|0-63:T>C-63:T>C	TGCAGATTATGGCCAACTGTTAGTTTATGCTTGAAAACTTGTGATGCATGCCCATGTTCACTTCACAGA	0	0	999	0.285714	0.98	0.714286	0.408163	9.06818	0.96	0.622449
100265447|F|0-60:G>C-60:G>C	TGCAGATTCAACGTATCCTTTCCGGTGGAAAGAAGAAGAAATAAATTGCAGCATATGATCCACTGCTGA	118	1	2.62e-26	0.459184	0.98	0.540816	0.496668	7.66667	0.961538	0.540816
100265465|F|0-8:T>C-8:T>C	TGCAGATTCCAAGACTCTTCATTTTATTTCCTCATTTCAACAGTCATATTTCTACTAAACTAGCATTTC	0	0	999	0.30303	0.99	0.69697	0.422406	11.0714	0.961538	0.59596
100265477|F|0-9:C>T-9:C>T	TGCAGATTCTGTTCTTGATAGCCAATCTGGAAAATCATCTTAGTTGCCTTCAACAGCTTCTGGCTGAAG	8	1	1.22e-24	0.41	1	0.59	0.4838	15.8667	1	0.59
100265495|F|0-17:C>G-17:C>G	TGCAGATTCTAATACATGTCGTCGATGCCTCTCCAGATTCGTCATGAGTCTATTCCTCAATGCGAGCCA	0	0	999	0.479592	0.98	0.479592	0.499167	11.7069	0.961538	0.479592
100265503|F|0-61:A>T-61:A>T	TGCAGATTCTCTTTCACAATCCATCACCTGTGCCCATGAAATTATTGGTCCTTCCACCCCATGCTTTCC	99	1	5.68e-23	0.197917	0.96	0.197917	0.317491	6.95833	1	0.1875
100265523|F|0-6:T>C-6:T>C	TGCAGACTGAAAAGGGATACAAGGGTCCAAAAATGTGATAGAACATAAAATACACTACCAGAATGTACA	0	0	999	0.1875	0.96	0.1875	0.304688	9.55	0.96	0.1875
100265533|F|0-61:A>T-61:A>T	TGCAGATTGAAGCCAAGGTACAAGTAATGAGAGAGAGAAGCATTTGAATCTATGCTGAAATTGAGGAAG	0	0	999	0.343434	0.99	0.343434	0.450974	8.40909	1	0.333333
100265536|F|0-33:A>G-33:A>G	TGCAGATTGAGCACCATTTGGTCAGCAAAAGGAGTAAAGAAACGAGTAATAAGCCCGTTCAAGGTGTAT	0	0	999	0.47	1	0.53	0.4982	12.3881	0.961538	0.49
100265571|F|0-29:T>C-29:T>C	TGCAGATTGTCTATGATCTTTGTGATCCCCCCAACTTCCACTCACTGCTTCACCACACATTTATAAGGT	106	1	1.23e-19	0.0869565	0.92	0.086957	0.15879	4.375	0.958333	0.065217
100265577|F|0-15:C>T-15:C>T	TGCAGATTGTGAAGCTACGAACCGTACAGACTCCAAGCGTACCAGGGATGCTTGGAATGTTCCAGAATG	0	0	999	0.494624	0.93	0.494624	0.499942	5.08621	0.956522	0.344086
100265581|F|0-46:G>A-46:G>A	TGCAGATTGTGAAGGGCTGGGAGACAAGCAAGCCTTGGCTTCCAAAAGAAAGAATAGATGAGGTATTTT	120	1	1.22e-24	0.122449	0.98	0.877551	0.21491	7.69091	0.961538	0.704082
100265630|F|0-10:T>C-10:T>C	TGCAGATTTCCCGGTGCCCCAATGTGCCTACCCCTCCATGAAATCCAGCTCGCACTGTTTCCTTACGTC	25	1	2.64e-21	0.33	1	0.67	0.4422	9.52874	1	0.66
100265686|F|0-23:G>A-23:G>A	TGCAGATTTTCATGTGTAAAGTTACCCTTGAGCTGCTGCTTCTTTTGGAAAATGAAAAAGATAATGACA	0	0	999	0.175258	0.97	0.175258	0.289085	2.57895	1	0.175258
100265700|F|0-44:A>G-44:A>G	TGCAGATTTTGTAGATAATTGACTCGTTTTATTTGCATATGAATGTTGTTATTCATCCTTGTTATCTGT	26	1	5.68e-23	0.391753	0.97	0.391753	0.476565	12.64	1	0.381443
100265715|F|0-51:G>C-51:G>C	TGCAGATTTTTCTAGTGGCGCATGAGGACAGAACTAAAGGCCAACCATCAACTTGGACCAATCTAGTAC	0	0	999	0.06	1	0.06	0.1128	2.5	0.961538	0.06
100265732|F|0-46:A>G-46:A>G	TGCAGATTTTTTTCTTGCGTGACAAAGCAAAAAAAGAACAAAAATGGTTTTTTTCTTAGTAAAAGGGAC	0	0	999	0.1875	0.96	0.1875	0.304688	4.75	0.961538	0.1875
100265751|F|0-13:A>T-13:A>T	TGCAGCAAAAACTTCTTGATTTCCTCAAGTATTCAGATCTGGCCCTGATCATAAAATAATGTTCTTTTT	0	0	999	0.438776	0.98	0.561224	0.492503	6.41667	0.96	0.510204
100265754|F|0-44:C>T-44:C>T	TGCAGCAAAAAGGATGCAAATGCGATGTCTGCATCCTATTGTACTGGTTCCTTAGAATCATTCACACGG	0	0	999	0.0561798	0.89	0.05618	0.106047	4	1	0.05618
100265762|F|0-39:A>T-39:A>T	TGCAGCAAAACGTTTATACAGGTGTGAAGGCAGCCAAGGTGTGGCCATTGAAACAGAGTCCTCATGTAA	0	0	999	0.1	1	0.1	0.18	2.75	1	0.09
100265765|F|0-23:G>A-23:G>A	TGCAGCAAAACTAGCCAACGCCTACAAGTTTATCAGCGGCCTGCAACAAGTTACAACTTCAAGAAACTT	0	0	999	0.451613	0.93	0.548387	0.495317	10.4308	1	0.408602
100265765|F|0-61:A>G-61:A>G	TGCAGCAAAACTAGCCAACGCCTACAAGTTTATCAGCGGCCTGCAACAAGTTACAACTTCAGGAAACTT	0	0	999	0.0740741	0.81	0.074074	0.137174	8	1	0.061728
100265781|F|0-41:T>C-41:T>C	TGCAGCAAAATAAAATTCCACATTTATTGACCAGTAAAATACAAACTCGACATCCAAGTAAGAAAGTAA	0	0	999	0.0612245	0.98	0.061224	0.114952	7.66667	1	0.061224
100265781|F|0-47:C>T-47:C>T	TGCAGCAAAATAAAATTCCACATTTATTGACCAGTAAAATATAAACTTGACATCCAAGTAAGAAAGTAA	0	0	999	0.454545	0.99	0.454545	0.495868	8.2	1	0.444444
100265783|F|0-14:C>T-14:C>T	TGCAGCAAAATAAGTAGATATTGATCGATGCTGTCGTACATGCAGTAAATGAGGATTATGTTGAGATGG	0	0	999	0.0543478	0.92	0.054348	0.102788	2.5	1	0.054348
100265805|F|0-59:A>T-59:A>T	TGCAGCAAACGCTTTTGCTTGCAACAAAATATCAGAAGCAACCAACCTGCCATTGGCTGTTTTATAAAC	4	1	1.22e-24	0.0824742	0.97	0.082474	0.151344	2.75	0.96	0.082474
100265813|F|0-47:A>T-47:A>T	TGCAGCAAAGACCAACTTTGGTCGCCTCGATGGGATCCAAAATATCATAAATCCACTGCAACCAAAAAC	0	0	999	0.0612245	0.98	0.061224	0.114952	6.22222	0.961538	0.061224
100265821|F|0-23:C>T-23:C>T	TGCAGCAAAGAGATTTCTTTGTGTTATAAATCCGACTCCTAGTTTCGTTGCTAATCATCCTTTCTTGCT	0	0	999	0.102041	0.98	0.102041	0.183257	5.25	0.96	0.102041
100265835|F|0-11:T>G-11:T>G	TGCAGCAAAGGGGATTGGTCTAACTTATTGGTGTGAATATAAATTTTAGCGTGTTACATTTTGTCCTTA	0	0	999	0.0930233	0.86	0.093023	0.16874	3.875	1	0.081395
100265848|F|0-68:C>T-68:C>T	TGCAGCAAATACTAGAAGCCGGAAGACATCACTGCTTAGCAAATGATGCTTCCAGTGTTGACCATGACT	0	0	999	0.15625	0.96	0.15625	0.263672	6.625	0.96	0.15625
100265851|F|0-46:G>A-46:G>A	TGCAGCAAATAGGGCCAAAAGGAGTTAGAAAAATCATGCTCCACTTAGGCCTTACAAACACAAATAAGC	0	0	999	0.25	0.88	0.25	0.375	7.7037	0.954545	0.170455
100265960|F|0-39:G>A-39:G>A	TGCAGCAAGAATGCTAGGAATCAGGGTCAACAAGTTCACAAGTTACACAAAACCGGGCAATGAAGAGAC	0	0	999	0.130435	0.92	0.130435	0.226843	6	1	0.119565
100265989|F|0-56:A>G-56:A>G	TGCAGCAAGGTCATCTTTCAAGATTCCTCAACAGGATGGGCCAATTCCAGATCCCTGTGATGACATGCT	104	1	2.64e-21	0.469388	0.98	0.469388	0.498126	12.7586	0.961538	0.469388
100265993|F|0-54:T>G-54:T>G	TGCAGCAAGTATTGCTATAGCCAGAACGGGCCATCTTATTTTCTCTGAGACAAAGAAGAATAAGTTAGG	13	1	2.62e-26	0.150538	0.93	0.150538	0.255752	2.5	0.961538	0.139785
100265999|F|0-68:G>T-68:G>T	TGCAGCAAGTGCATCATCAGAAAACACGGAAAAGATTGTGGCAGAGGCTGTCAAGGAACTCAAGTTTAT	0	0	999	0.226804	0.97	0.226804	0.350728	8.39286	0.961538	0.226804
100266025|F|0-9:A>C-9:A>C	TGCAGCAATCAATGATGCCTGGACCTCGAGCACTTGCCAGAAGTGAGGTTCCCATTATGATGGTAAATA	0	0	999	0.304348	0.92	0.695652	0.42344	7.97647	1	0.565217
100266025|F|0-32:C>T-32:C>T	TGCAGCAATCAATGATGCCTGGACCTCGAGCATTTGCCAGAAGTGAGGTTCCCATTATGATGGTAAATA	0	0	999	0.22619	0.84	0.22619	0.350057	5.5	0.954545	0.178571
100266069|F|0-51:A>G-51:A>G	TGCAGCAATTGACAGAAATCATTACTTTTCCTCTCGGTGGACAATGGAGCCGTGGCAGTTTGAGCTTGA	114	1	5.68e-23	0.157895	0.95	0.157895	0.265928	11.3529	0.958333	0.136842
100266111|F|0-58:G>A-58:G>A	TGCAGCACAGGCAATCATTCGGGTCATTTCATTGAAGTCATAGTCATTTTGTAACTTCAGATCAACAAG	13	1	5.68e-23	0.479592	0.98	0.520408	0.499167	15.1774	0.961538	0.520408
100266115|F|0-42:G>A-42:G>A	TGCAGCACATGCTCTTTCAGCACCAACTTTGTGGAGGACCTAATCAAAGAAAAACCGAGCATGTCTGAT	114	1	4.42e-19	0.0786517	0.89	0.078652	0.144931	7.77778	1	0.078652
100266139|F|0-57:A>G-57:A>G	TGCAGCACGATATCAGGTGGCGTTGCCGCCTTGCAGCAGAGAGGGGTAGCTGCACTCGTTTACAGATCG	0	0	999	0.0833333	0.96	0.083333	0.152778	3.88889	0.96	0.072917
100266151|F|0-14:G>T-14:G>T	TGCAGCACTAACCTTGTTTAGGAATAAAAAAATGTAGTACTGGCAAGTTGGTTTGAATATCCATGGCAA	0	0	999	0.0989011	0.91	0.098901	0.178239	2.63636	0.96	0.098901
100266174|F|0-19:A>C-19:A>C	TGCAGCACTTCTTCCACATCGTCGATAAGCTGCCGAGAACATGCTATGACAAGTTGCTAAAATAGCCAT	0	0	999	0.278351	0.97	0.278351	0.401743	8.02941	1	0.268041
100266203|F|0-42:T>A-42:T>A	TGCAGCAGAACACGAGGATGGGATTTTCTGGAAATTCAGCTGAAGTGGGGAGTTTACGAGTAGATCATT	0	0	999	0.147368	0.95	0.147368	0.251302	5.44444	1	0.126316
100266215|F|0-68:A>G-68:A>G	TGCAGCAGAATCGTGTACCCATCCTATAGCCACTTTGATGTAAAGCCACGAGAATTTCAGTGTGTATCG	0	0	999	0.0888889	0.9	0.088889	0.161975	3.33333	0.956522	0.088889
100266247|F|0-68:C>A-68:C>A	TGCAGCAGATTAGTAGAGGGTTTGATGCTGTGAGTCTTTATCCAATCAAAATCTTGGTTTCCTTTTGAA	5	1	5.68e-23	0.329897	0.97	0.329897	0.44213	4.6	0.96	0.329897
100266277|F|0-60:C>T-60:C>T	TGCAGCAGCATTGGCCTGCTGCTGCACCTGGCCACCCATGTGGCGCTGCGATCTCCTTTGTGGAGCCAA	0	0	999	0.142857	0.98	0.142857	0.244898	5.76471	0.961538	0.132653
100266298|F|0-60:A>C-60:A>C	TGCAGCAGCTTGTAATGTAACATGATCACCCCATTCACCAGACCTAAAATGTTTTTGTACCACAAAAAT	113	1	5.68e-23	0.0659341	0.91	0.065934	0.123174	2.7	1	0.065934
100266298|F|0-67:A>T-67:A>T	TGCAGCAGCTTGTAATGTAACATGATCACCCCATTCACCAGACCTAAAATGTTTTTGTACAACAAAATA	113	1	1.58e-23	0.0978261	0.92	0.097826	0.176512	3.35714	1	0.086957
100266346|F|0-6:A>G-6:A>G	TGCAGCGGTAGTCTTTCTTCATATGAGCACTAGAGTTTTTGTTTTCTTTTTTCTTTTATTTATTTATTT	0	0	999	0.157895	0.95	0.157895	0.265928	2.8125	1	0.157895
100266375|F|0-8:T>G-8:T>G	TGCAGCAGGTTTTTTTGCCTAATTCAGACTTTCATTACTCCGAGTATGTTATTGGACTGCATGATCCTT	0	0	999	0.0520833	0.96	0.052083	0.098741	6.85714	1	0.052083
100266383|F|0-43:G>A-43:G>A	TGCAGCATAAGCTTTACCAGAAGGATATCTTGGATAGGTCCTCATTAGCATTATTTTCTTGTTTTCATG	0	0	999	0.0609756	0.82	0.060976	0.114515	6.33333	0.952381	0.060976
100266412|F|0-50:C>A-50:C>A	TGCAGCATATATTAGAGATTGTACTGCTTCCTTGCATTCTTCCGGGCAGCACCTGACGAACATTTGTGA	0	0	999	0.0816327	0.98	0.081633	0.149938	9.9	0.961538	0.071429
100266426|F|0-18:G>A-18:G>A	TGCAGCATATTTGCAATCAGTTGAAGGGATTTTCATTCGATTGAGAAAGTTTGAAGAGTCTGACACTGA	0	0	999	0.5	1	0.5	0.5	8.01515	1	0.5
100266426|F|0-44:G>A-44:G>A	TGCAGCATATTTGCAATCGGTTGAAGGGATTTTCATTCGATTGAAAAAGTTTGAAGAGTCTGACACTGA	0	0	999	0.12	1	0.12	0.2112	6.06667	1	0.12
100266455|F|0-62:C>G-62:C>G	TGCAGCATCATATCTTGCTAGTGCATTTTCACCTGCAACTTTCAGGTTTTCCCTCCAACCTCGACTTAC	122	1	4.39e-24	0.0645161	0.93	0.064516	0.120708	5.33333	0.958333	0.043011
100266480|F|0-15:T>C-15:T>C	TGCAGCATCCTGCAACAGATCAATTTCATGTCCTTAGCCTTTTGGATAGGTTAGGATTAGTGGTTCGAC	0	0	999	0.318681	0.91	0.318681	0.434247	4.52941	1	0.296703
100266492|F|0-31:C>T-31:C>T	TGCAGCATCTTTGCAAACGTTTCAAAGTTCCTCCCTTTCTCTTTTCTTTCTCATCCAGACTGCTCTCAT	128	1	2.64e-21	0.354167	0.96	0.354167	0.457465	6.93333	0.96	0.354167
100266522|F|0-32:C>T-32:C>T	TGCAGCATGGTTGACAGGAAAGTTCGGAATGATAGGCAGGAACTTTTGCGTGCCTAGTTTTTCAAGTTG	0	0	999	0.185567	0.97	0.185567	0.302264	6.28571	0.961538	0.185567
100266522|F|0-49:G>A-49:G>A	TGCAGCATGGTTGACAGGAAAGTTCGGAATGACAGGCAGGAACTTTTGCATGCCTAGTTTTTCAAGTTG	0	0	999	0.163265	0.98	0.163265	0.273219	4.9	1	0.153061
100266523|F|0-42:A>T-42:A>T	TGCAGCATGTAATAAACCTAATTCTTCTTAGTAAGTTGCACATATCAAATATAGATAACTAGTAAGCCC	0	0	999	0.298969	0.97	0.701031	0.419173	11.8235	0.961538	0.701031
100266543|F|0-65:A>C-65:A>C	TGCAGCATTATCTAGCCCAGATTTGCACTTGCTGCTTGAACTATCTTTCCGGGCAAGCCACCTTCCACC	26	1	5.68e-23	0.08	1	0.08	0.1472	5.90909	1	0.08
100266545|F|0-44:C>T-44:C>T	TGCAGCATTATGCACTACTGTGATCCCATTCTCTTGCTCCATTATCCCCCAAACCAACTATCTTCTATG	0	0	999	0.107143	0.84	0.107143	0.191327	13.5455	0.952381	0.071429
100266549|F|0-24:C>A-24:C>A	TGCAGCATTCAATGAAGCCCACACACTAAATTCACAATTTTTAGCTTTACATATAGCATGAACCCTTAG	0	0	999	0.43299	0.97	0.43299	0.491019	5.89474	1	0.391753
100266552|F|0-12:C>T-12:C>T	TGCAGCATTCATTGCATTTGGAAGATCTTGCTTGTTTGCAAATACAAGCAAGACAGCATCTCTAAGTTC	0	0	999	0.18	1	0.18	0.2952	8.8	0.961538	0.18
100266553|F|0-7:T>A-7:T>A	TGCAGCAATGATATAGGGAAGCCAACCGGGTTTTGGACTCCTTGGCCACATATACATTTAGCCTGCCTT	0	0	999	0.22093	0.86	0.22093	0.34424	3.375	1	0.174419
100266553|F|0-51:G>A-51:G>A	TGCAGCATTGATATAGGGAAGCCAACCGGGTTTTGGACTCCTTGGCCACATATACATTTAGCCTGCCTT	0	0	999	0.183673	0.98	0.816327	0.299875	4.9604	0.96	0.653061
100266583|F|0-22:C>A-22:C>A	TGCAGCATTGTTACAACAAGAAAGAAAAAATGTGGTTATCATAACTAAGACTTTTGATTTTGTTATTGT	6	1	2.64e-21	0.265306	0.98	0.734694	0.389838	11.215	1	0.734694
100266591|F|0-44:C>T-44:C>T	TGCAGCATTTCCTGTCAATAGAACAAGGAGCAGATTACATAACATAAAGAAGATTTTCCACCAACATCA	0	0	999	0.0515464	0.97	0.051546	0.097779	5.4	1	0.051546
100266649|F|0-44:A>T-44:A>T	TGCAGCCAAAGATACAGAATAGCTCATAATGTACACAAATTGAGTTATCAACATGTCCTAGAAGATGGC	9	1	1.22e-24	0.185567	0.97	0.185567	0.302264	3.09524	0.958333	0.175258
100266652|F|0-49:T>A-49:T>A	TGCAGCCAAAGGATAGGCACAATGGAAATCTTCTTTTTGATGAGTATGAAAGCATCATTACTTTCACTT	130	1	2.04e-22	0.153061	0.98	0.153061	0.259267	3.11765	0.96	0.153061
100266666|F|0-20:A>G-20:A>G	TGCAGCCAACTTCACCTCTTGCTGCAAGGAAGTTTCTTGATGATGAAGATAGTTGGTCTCTAGCTTCTT	6	1	2.64e-21	0.132653	0.98	0.132653	0.230112	8.93333	1	0.122449
100266713|F|0-62:A>C-62:A>C	TGCAGCCACACCACCACCCGAACCGGAACCAACTACAACTGCATCACATTTGATCACCACGGCAGGTTG	7	1	5.72e-18	0.0549451	0.91	0.054945	0.103852	3.57143	1	0.054945
100266723|F|0-8:T>C-8:T>C	TGCAGCCACATGCCGTTTCTGCCTTTTACCCCAAGTTTATCAGTAAATTGCTCCTAGCAGTGTGTCCAT	0	0	999	0.462366	0.93	0.462366	0.497167	4.8	0.95	0.290323
100266737|F|0-66:T>C-66:T>C	TGCAGCCACCCGAGCGATAGTGCCCACCAAATCGTATGATATTTGGTTGCAATTATGAAAATATTACAG	0	0	999	0.14	1	0.14	0.2408	11.4	1	0.14
100266743|F|0-9:G>A-9:G>A	TGCAGCCACAACATTTATGATAAGAGCAGCAAAAATCACAGTAAGCTCAAGTTGGATAAATTTTTGAAT	0	0	999	0.232323	0.99	0.232323	0.356698	5.09091	1	0.212121
100266794|F|0-6:C>A-6:C>A	TGCAGCAATACAATCAGTGTCACACTTCATCTCACAGAAGGTGTTGCCCTTACCCAAGCTCTTGCACTT	0	0	999	0.42	1	0.58	0.4872	13.3514	0.961538	0.58
100266813|F|0-17:G>A-17:G>A	TGCAGCCATCTTAGACCAAAGGATTATGAAGAGGAATAACAGAGCTATTGTGCAGGTGTTAGTGCATTG	0	0	999	0.351648	0.91	0.351648	0.455984	8.74359	0.956522	0.307692
100266814|F|0-64:T>C-64:T>C	TGCAGCCATGAAACCAGAAGATCTGCTACCTTTTTCTTGGTTTTGGGGTCAATAAATGGGTATACAATC	0	0	999	0.206186	0.97	0.206186	0.327346	10.625	0.961538	0.206186
100266860|F|0-27:C>T-27:C>T	TGCAGCCCAATAAGGAAACAAAATTTTTGCAACCAACTGTTGGGAAGGTTCTTCTGAAAATGAGGGGCA	0	0	999	0.237113	0.97	0.237113	0.361781	3.39286	0.961538	0.216495
100266882|F|0-32:G>C-32:G>C	TGCAGCCCCAGGCAACAGTTCGGCCTCATATTCATGATATTATAATCCATGTTGAAAAGCTGATTGCTA	0	0	999	0.102041	0.98	0.102041	0.183257	6.35714	1	0.102041
100266883|F|0-61:G>A-61:G>A	TGCAGCCCCATCTGGCGCAAGATCTAACCCATAAATGCTGCTCCCACTCCTCTTCCTACCCAATACCAG	0	0	999	0.134021	0.97	0.134021	0.232118	5.6875	1	0.134021
100266934|F|0-6:A>C-6:A>C	TGCAGCCGAATGAATTGAATACGGCAGTAAATATGTATGAAGGGTGACATGACACGTTTTGCTTTGGTG	0	0	999	0.34	1	0.66	0.4488	6.16279	0.961538	0.65
100266956|F|0-29:A>C-29:A>C	TGCAGCCGCATTTCGCCAGTCTCGATACCCCCCACATGTGATCGCCTCTTCCAAACAGGGATGCCACAC	0	0	999	0.10101	0.99	0.10101	0.181614	4.69231	1	0.10101
100266999|F|0-15:A>G-15:A>G	TGCAGCCTACGCAGAGTCTGACTACTTGAGTGGCGTTACTGAAAACATAATGCTTGGTCAGCTTGCGCC	0	0	999	0.204819	0.83	0.204819	0.325737	7.7	1	0.156627
100267011|F|0-45:T>C-45:T>C	TGCAGCCTCAAATAGTTGGAATCAGGGTCATCTTCATCCATCTTACAACCTATGAAAACCATTCACAAG	102	1	9.51e-21	0.0769231	0.91	0.076923	0.142012	8.5	1	0.076923
100267034|F|0-17:T>C-17:T>C	TGCAGCCTCCTTTTCACCGTATGGGCATTGTCATTGCGATCCAACTCCATACCCAGGACACAACCAGTT	0	0	999	0.1875	0.96	0.8125	0.304688	7.45455	0.961538	0.729167
100267049|F|0-44:G>A-44:G>A	TGCAGCCTGATAAGTGTAAGCATGGTTGATGATCCAAAGGCTGGAATCATTTCAAATCCTGCTAGTAGT	32	1	2.06e-17	0.0531915	0.94	0.053191	0.100724	2.83333	0.961538	0.053191
100267051|F|0-12:G>A-12:G>A	TGCAGCCTGCAAAATTTGCATTGTGTGCCACAGTTCCATGCCTGTGTTGGCCGTTGTGGTGCTCGTGAT	0	0	999	0.272727	0.99	0.727273	0.396694	14.3736	1	0.575758
100267099|F|0-15:T>C-15:T>C	TGCAGCCTTCTTTCCCACTTCAATTTCCTCACCAAAGAGATCAACAGCGTCATCGGCAGCAGCCTAAAA	0	0	999	0.272727	0.88	0.272727	0.396694	6.59259	0.958333	0.204545
100267136|F|0-5:C>T-5:C>T	TGCAGTGACAAATGTGCTGGCCGCGGTGGCCACTATCGCCTTTCCAACGGCCTTACTGGTTGATGAATT	98	1	5.68e-23	0.0510204	0.98	0.05102	0.096835	2.5	0.961538	0.040816
100267162|F|0-37:C>T-37:C>T	TGCAGCGATGATGCAGTTTACACTTCAATCATTAGCATACACTGTACTCAACTGTAATAGCTACGCTGC	0	0	999	0.414141	0.99	0.414141	0.485257	17.6538	1	0.40404
100267258|F|0-5:C>T-5:C>T	TGCAGTGTGCTCTAAGACACGTTTATTTTTATAACTTTTTATGTTTTGGTTGCTCGGTGGTGATGATCT	0	0	999	0.232558	0.86	0.232558	0.35695	4.11538	1	0.174419
100267258|F|0-52:C>A-52:C>A	TGCAGCGTGCTCTAAGACACGTTTATTTTTATAACTTTTTATGTTTTGGTTGATCGGTGGTGATGATCT	0	0	999	0.0609756	0.82	0.060976	0.114515	5.16667	1	0.04878
100267298|F|0-6:T>G-6:T>G	TGCAGCGAAAGTATGAATTCTTGGCTAGTATCGCAAACCCTAACAATTCATTCACTTGTTTGCTATAGC	0	0	999	0.252525	0.99	0.252525	0.377512	7.03125	1	0.252525
100267307|F|0-45:C>T-45:C>T	TGCAGCTAACCAAATGTGTATCAAACAATGTTCACTTGTAACTTCTCCACTAAGACAATGATGGATATG	0	0	999	0.10101	0.99	0.10101	0.181614	11.2308	1	0.10101
100267316|F|0-5:G>C-5:G>C	TGCAGCTAAGAAACATAATATGGTAGAAACATAAGTATAAAGAAAATTCATGGAAAATTATGAACTGAT	0	0	999	0.336735	0.98	0.336735	0.446689	7.15556	1	0.316327
100267318|F|0-40:A>G-40:A>G	TGCAGCTAAGGGAGAATGAGTTGTCTGGATCCTTGCCTTCGTCAATCTTCAATCTCTCCTATGACAACT	102	1	7.35e-22	0.10101	0.99	0.10101	0.181614	3.53846	0.961538	0.090909
100267345|F|0-26:G>C-26:G>C	TGCAGCTAATGCCTGAAAATAAGATGCCATGAAATACATCATCACCCAATATGATTCCATCCCAAAAAA	0	0	999	0.0777778	0.9	0.077778	0.143457	12	1	0.066667
100267370|F|0-64:A>G-64:A>G	TGCAGCTAATTTATACGCCCACGTTCCATCAGTTACTCCATGCGCGCAGTTGTTGAATGTAAATGGGTA	0	0	999	0.135417	0.96	0.135417	0.234158	2.9375	1	0.135417
100267388|F|0-13:C>T-13:C>T	TGCAGCTACCACTTCGATTTCCTCCATAGTTTCTCGAATTTCTGCATTCTCATCTTTTGCAACTTTGTA	0	0	999	0.0918367	0.98	0.091837	0.166805	2.91667	0.96	0.091837
100267409|F|0-25:C>T-25:C>T	TGCAGCTACTTCTTCCATGGCTTCATAGTAAAGAGTACAACCAATATTATGATGACAAGCAAAATAATT	0	0	999	0.15625	0.96	0.15625	0.263672	6.55556	1	0.15625
100267427|F|0-27:G>A-27:G>A	TGCAGCTAGAGAAATCAAGGTCTCTTTACCTATATGGAGATCATATGATCAAATCTAGTTAGCTAACTA	-5	1	7.35e-22	0.0824742	0.97	0.082474	0.151344	5.5	0.958333	0.082474
100267495|F|0-48:A>G-48:A>G	TGCAGCTATTGTCATGCGTACTGTGCGAAACACAGTCGATACTGGACGGACGGTTGTTTGCACAATTCA	0	0	999	0.21875	0.96	0.21875	0.341797	2.57143	0.958333	0.197917
100267513|F|0-63:C>A-63:C>A	TGCAGCTCAATGAGAATTGATATATTCCTGATCCCCAAAAATCCTGCTAGTATAGTTGTCCATAAAAAA	26	1	2.64e-21	0.111111	0.99	0.111111	0.197531	5.5	0.961538	0.111111
100267552|F|0-53:G>A-53:G>A	TGCAGCTCCAGAGACCCACTTACGCGCCCACAAGCGCCAGGTCCGATTTGGAGAGAAATTTTCTAAAAT	0	0	999	0.23913	0.92	0.23913	0.363894	5.46429	1	0.23913
100267559|F|0-11:T>A-11:T>A	TGCAGTTCCATATCAAGCAAAAACTTTCCATTTTATTATTCTTTTTCTTGTTCACAGTAAAATGAAATA	0	0	999	0.0707071	0.99	0.070707	0.131415	5	1	0.070707
100267565|F|0-8:C>T-8:C>T	TGCAGCTCTCCACCGTCCAGTTTCTTTACCCATGGAACCCGCTTTGAAGTGTCCGCTCCTGGACCCGTG	0	0	999	0.111111	0.81	0.111111	0.197531	6.84615	1	0.074074
100267566|F|0-48:G>C-48:G>C	TGCAGCTCCCCACCGTCCAGTTTCTTTACCCATGGAACCCGCTTTGAACTGTCCGCTCCTGGACCCGTG	0	0	999	0.214286	0.98	0.785714	0.336735	12.1212	1	0.765306
100267595|F|0-27:G>C-27:G>C	TGCAGCTCCTCGAACAAACCCACTCTCCGTTTCTTGGCCTATCAAAGCTCCTGTCATGGCTCCCAACAA	0	0	999	0.183673	0.98	0.183673	0.299875	2.66667	0.96	0.183673
100267597|F|0-5:T>C-5:T>C	TGCAGCTCCTGCCCCTTCCAAATGGCCAGCAAGTAGTTGTTTGAAACACTCTAATGCACAAACAGTAGT	23	1	4.39e-24	0.329897	0.97	0.670103	0.44213	16.2588	1	0.587629
100267607|F|0-7:C>A-7:C>A	TGCAGCTAGATGTCCCCGTATTTCGTCGCCATGAATAGTGCAAGCCCCAAGCATTGTAGCCCATATCAT	21	1	1.22e-24	0.38	1	0.38	0.4712	9.86667	0.961538	0.38
100267613|F|0-5:C>T-5:C>T	TGCAGTTCGTACAGAAGGGATCCGCAAGTGGTTTCCACTTCTAGAAGTGGGTCATTCTGGGGATTAGAC	31	1	5.68e-23	0.343434	0.99	0.343434	0.450974	5.125	1	0.343434
100267640|F|0-9:C>T-9:C>T	TGCAGCTCTTGGCGAAATGTCCTTTGACGAACACCATTTGAGAATTGAAAATGCTCGTTTACAGATCGG	125	1	3.42e-20	0.28866	0.97	0.28866	0.410671	8.36364	0.961538	0.28866
100267676|F|0-44:C>T-44:C>T	TGCAGCTCTTTCAAGACATTCCACAGCTAAGAAGAACTTATAATTTGACTCCTTGAAGTAGCTAGGACA	0	0	999	0.363636	0.99	0.636364	0.46281	14.9012	1	0.636364
100267678|F|0-22:C>T-22:C>T	TGCAGCTCTTTCCACATCTTTGTAGACCTACAACAACCAAAGAGTTATAAGATAAAAAGTCCCCAAAAC	0	0	999	0.418367	0.98	0.581633	0.486672	9.53521	1	0.581633
100267680|F|0-60:A>G-60:A>G	TGCAGCTCTTTCTCCGGTTCAGTTTTGGGGATATGGGTCGAGTCAAAGGCAGCTGCTACAGCAAATGAC	27	1	1.22e-24	0.383838	0.99	0.616162	0.473013	6.40506	0.961538	0.616162
100267688|F|0-24:T>C-24:T>C	TGCAGCTGAAACATGTTCAAGCTGCTGGCATCTATGGCTGGGGTAGTGTTTGCGAAACAATTGTAGGGG	103	1	1.22e-24	0.135417	0.96	0.135417	0.234158	4.75	0.961538	0.135417
100267715|F|0-5:C>A-5:C>A	TGCAGATGACAGGCATTTGAACAATCAAACGTGCTAGGATGAGGCCTATCGCTGGCTCCCACAATATTT	0	0	999	0.16092	0.87	0.16092	0.270049	4.3125	1	0.091954
100267715|F|0-9:C>T-9:C>T	TGCAGCTGATAGGCATTTGAACAATCAAACGTGCTAGGATGAGGCCTATCGCTGGCTCCCACACAATAT	114	1	1.59e-18	0.120482	0.83	0.120482	0.211932	4.33333	1	0.096386
100267723|F|0-24:C>A-24:C>A	TGCAGCTGACTTCTCTTCTATTGAACCATTCAATGCAACATGATATAGCTTCTCTATCTCTGCTAAACT	0	0	999	0.22	1	0.22	0.3432	3.69231	1	0.22
100267731|F|0-33:C>G-33:C>G	TGCAGCTGAGGAGGTTCATGCAACCGCATAGGAGAATTCGTTGCAAAATTGTGTGGGATTTTATGCTTA	0	0	999	0.383838	0.99	0.616162	0.473013	8.87179	1	0.616162
100267736|F|0-54:A>G-54:A>G	TGCAGCTGAGTTTTTCCCTGATCGGTCAGAGGTTCAATGTCTACATAGATGGCAGAAGGTTCTGAATCC	102	1	2.62e-26	0.112245	0.98	0.112245	0.199292	6.85714	0.961538	0.112245
100267744|F|0-37:C>T-37:C>T	TGCAGCTGATGCTAGAAACCAAGCCAACGATCTCCAGTTCTTACTTTACTATGTGATGCAATTACCCGA	29	1	5.68e-23	0.181818	0.99	0.181818	0.297521	6.09524	1	0.171717
100267748|F|0-51:C>A-51:C>A	TGCAGCTGATTGCATAGTACCTCAAGTGTTGTTTGGTAATGCTCAAACTTCACCAGTAGCTGCAAGTAG	11	1	4.39e-24	0.28866	0.97	0.71134	0.410671	7.05495	1	0.690722
100267796|F|0-35:T>C-35:T>C	TGCAGCTGCATTTATGAACCAGCAACAAAAAAGCACCAAAGTGAAAAACCAAAGAAACTAACAGACCCA	0	0	999	0.326531	0.98	0.326531	0.439817	3.97297	0.96	0.326531
100267813|F|0-50:C>T-50:C>T	TGCAGCTGCTGCATATGCAGCAGACTCGAAGGCTGCTTGAGCTGCATCTGTTACATCCTTGTACTTCTT	19	1	1.22e-24	0.103093	0.97	0.103093	0.184929	6.42857	0.961538	0.103093
100267838|F|0-43:A>T-43:A>T	TGCAGCTGGAATGGAAGCAATCTTGGTTTTTCTGTAACAAATCTTGTTTCCTGTCTTTGTCTGAGTTTA	0	0	999	0.0631579	0.95	0.063158	0.118338	4.85714	0.961538	0.063158
100267909|F|0-68:A>C-68:A>C	TGCAGCTGTTGATGCCGACGATGCTCTATTTCCTCTGGCCATTGCAATTGTCGACGTGGAGAGTGATGC	0	0	999	0.126316	0.95	0.126316	0.22072	2.6	1	0.126316
100267944|F|0-37:G>A-37:G>A	TGCAGCTTATCTACGTTTTGATGGTGAAAGCGGGGGAATAAACGGATGGTATAGTTGGAGCTGCTCATC	0	0	999	0.494949	0.99	0.505051	0.499949	14.4058	1	0.505051
100267948|F|0-63:T>C-63:T>C	TGCAGCTTATGGTTTGTTGGTTGTGTGTTTAGAGAGTGTTATTTTGGTTTCTTATTGCGTAAACGTATT	0	0	999	0.103093	0.97	0.103093	0.184929	6.75	1	0.092784
100267964|F|0-54:G>A-54:G>A	TGCAGCTTCACAGGCAAGGATCAATTTTCAATTACAAATAAAAGGGACCCGAGGAACATCTTGAAGTTT	105	1	2.62e-26	0.36	1	0.36	0.4608	5.95833	0.961538	0.36
100267978|F|0-41:C>T-41:C>T	TGCAGCTTCATCAACTGCTGTGAAGGATGCCTCACCTGCTTTAGAAGTTAGCAACTATAATGCTAATGG	0	0	999	0.164948	0.97	0.164948	0.275481	3.95	0.961538	0.164948
100268013|F|0-14:C>A-14:C>A	TGCAGCTTCGCCCAAGTGTCCTCCTCAAAGTTTGCAGGCAACGTTGGTTTGGCTACAAGTAACATATTA	0	0	999	0.41	1	0.41	0.4838	12.7451	0.961538	0.4
100268023|F|0-64:A>T-64:A>T	TGCAGCTTCTAAGAAACAACCGAAAATGTTTTTGAAATCAAATCTTATGTGGTTCGATGATGTTTGTAA	0	0	999	0.271739	0.92	0.271739	0.395794	14.7812	1	0.173913
100268057|F|0-53:A>G-53:A>G	TGCAGCTTCTTGCACCTACAGTAAGAACGCTGAATGTAATATATTCAACTAACGAAGAGAAACTTGTTC	0	0	999	0.383838	0.99	0.383838	0.473013	6.07692	1	0.383838
100268090|F|0-51:G>A-51:G>A	TGCAGCTTGAGAACCTATAGTTTGGCACCATTTTTTATTGTACACATCTTGATGACATGTAGTTTGACG	0	0	999	0.214286	0.98	0.214286	0.336735	8.12	0.961538	0.214286
100268093|F|0-37:A>C-37:A>C	TGCAGCTTGATGAAGGTACTTTGTTATTCACATTTCTCCTTGGTTTGGTTTTGGTGTGGTATGGGGAAG	28	1	5.68e-23	0.262626	0.99	0.262626	0.387307	19.8571	1	0.252525
100268121|F|0-6:T>A-6:T>A	TGCAGCATGTAACAGTCTATTTTTCCCATAATAATACGATGTTGACACAAACTTGTCATTTTTGTGGCC	0	0	999	0.121951	0.82	0.121951	0.214158	3.58333	1	0.097561
100268122|F|0-12:T>C-12:T>C	TGCAGCATGTAACAGTCTATTTTTCCCATAATAATACGATGTTGACACAAACTTGTCATTTTTGTGGCC	0	0	999	0.102041	0.98	0.102041	0.183257	3.58333	1	0.091837
100268126|F|0-41:C>A-41:C>A	TGCAGCTTGTAGTTGCCTCGAATGCTATAGAAACTTGATAAAGTTGTGTAGTCTAGTATCAATATGATG	133	1	7.35e-22	0.418367	0.98	0.418367	0.486672	6.67925	1	0.418367
100268138|F|0-42:T>C-42:T>C	TGCAGCTTTAGTTGGGCAGAGTGGAAGTGGAAAATCAACTGTCATAAGCCTTATTGAGAGGTTCTACGA	27	1	2.62e-26	0.343434	0.99	0.343434	0.450974	8.16667	0.961538	0.343434
100268138|F|0-52:A>G-52:A>G	TGCAGCTTTAGTTGGGCAGAGTGGAAGTGGAAAATCAACTGTTATAAGCCTTGTTGAGAGGTTCTACGA	27	1	5.68e-23	0.40404	0.99	0.59596	0.481584	10.6667	0.961538	0.59596
100268183|F|0-50:G>A-50:G>A	TGCAGCTTTTACCAGTCCGCTTCAATCCTGTTCATGTAAAAATATATAACAAAAGGTCCTATATATGGT	0	0	999	0.0606061	0.99	0.060606	0.113866	3.71429	0.961538	0.060606
100268205|F|0-20:A>G-20:A>G	TGCAGCTTTTCTTCTTCCATGTCACAATTTTTGCAAGTGTGGCCAACTTTACCACAGTAATAACAAAAG	0	0	999	0.112245	0.98	0.112245	0.199292	4.76923	1	0.112245
100268247|F|0-5:G>C-5:G>C	TGCAGCAAAAAGCGTTGATGGAGATGCTTCTGGTATCGTCATCGACACCAGCGACAACTGCCCTTACCG	0	0	999	0.252632	0.95	0.747368	0.377618	10.3226	1	0.547368
100268297|F|0-22:C>A-22:C>A	TGCAGGAAACTTTGGATCCACTATGGGAACTCAGGATCTGCCTCATGCCGGACTACTTGAGCCTGGCGT	0	0	999	0.316327	0.98	0.316327	0.432528	8.22222	1	0.295918
100268302|F|0-67:A>G-67:A>G	TGCAGGAAAGACCAAAGAATCTCTCACTTGTATAAACCCATCCAACCCCATTGTCCTAAAAAGGATCGC	0	0	999	0.0510204	0.98	0.05102	0.096835	7	1	0.05102
100268312|F|0-25:G>C-25:G>C	TGCAGGAAAGCTAGAAAGCAACTCACTGTCTCTTCATTGGCTTTCCACCGGCTTGGGGATGGAGGTGTA	0	0	999	0.285714	0.98	0.714286	0.408163	9.59091	1	0.704082
100268332|F|0-44:T>G-44:T>G	TGCAGGAAATTCATTAGGTTGAGAACTAGGGGATCCAGATTCAGGAAGTCACATCATTTGCTTTTTTCA	0	0	999	0.136842	0.95	0.136842	0.236233	5	0.96	0.126316
100268379|F|0-45:T>C-45:T>C	TGCAGGAACTTGAAACATTGTTTGTTTCCAATTGTTTGCGCTGTACGTAATTAGTTCATGTCGTGAAGC	132	1	1.23e-19	0.285714	0.98	0.714286	0.408163	14.0225	0.961538	0.714286
100268384|F|0-5:G>T-5:G>T	TGCAGTAACTTGAGGAATGGAGGGGAGCCAACCAAAAAAAAAAACCGTACCGTCCTGAGCTGACCAAAC	0	0	999	0.166667	0.84	0.166667	0.277778	5.57895	1	0.142857
100268452|F|0-18:C>T-18:C>T	TGCAGGAATCTTCTATAGTACCGGTTCTCAAGGTGGTGGACAAGAGACCACAGCGTAAGTCCTATAACA	112	1	1.58e-23	0.363636	0.99	0.363636	0.46281	5	1	0.363636
100268495|F|0-14:C>A-14:C>A	TGCAGGACAAAGACATTTCACCAAGCTAAACCCCACCCAGAAGCATCGCAACCATATCACCAATTACTA	0	0	999	0.229167	0.96	0.229167	0.353299	5.62963	0.961538	0.229167
100268506|F|0-65:C>A-65:C>A	TGCAGGACAATGCATTATGTTGGCAAGAAAAGCCCATTACCATATCTAAAAGCTGAATAAAAGCAAAAG	0	0	999	0.0888889	0.9	0.088889	0.161975	4.90909	1	0.066667
100268522|F|0-61:C>T-61:C>T	TGCAGGACATCCGGTCTTCTTCTAGAAAAGTAAAAGTGAAGAGAAAGGTCAGTGATGACATTCCACCTA	116	1	2.62e-26	0.424242	0.99	0.424242	0.488522	15.2407	1	0.424242
100268531|F|0-27:G>T-27:G>T	TGCAGGACCATGGTCATCTCAAACACATGTGGTGCCGTGGCTCTGATCCTTGTGTTCATGCTTGGAGGC	0	0	999	0.30303	0.99	0.69697	0.422406	7.07692	1	0.69697
100268540|F|0-20:C>A-20:C>A	TGCAGGACCTGTTCCTTCCCATCCTGTTGAGTTTATTGGGTTATTACCCTGAAATTAGAAAACCCTGAA	0	0	999	0.0520833	0.96	0.052083	0.098741	9.83333	1	0.052083
100268543|F|0-7:C>T-7:C>T	TGCAGGATTAGAGTAGATATTATGAAAGATGACACAATTTCTATGCATGATGACAAACTATGGGACTAA	0	0	999	0.0543478	0.92	0.054348	0.102788	2.83333	0.961538	0.054348
100268550|F|0-12:A>T-12:A>T	TGCAGGACTATATATTCTGAGTTTTGCATCAGCATCGATTGCAGATATGATTCCAACACTAGCATGACT	121	1	1.22e-24	0.364583	0.96	0.364583	0.463325	4.54762	0.96	0.364583
100268591|F|0-30:T>C-30:T>C	TGCAGGAGAAGGGTTTTGGTGTGTATTACCCGTCAGAGACGCAGTTTCAATAGTTGCCCACTATCACTA	99	1	1.24e-14	0.114583	0.96	0.114583	0.202908	2.78571	0.96	0.114583
100268618|F|0-32:A>G-32:A>G	TGCAGGAGAGGATGGCAATGACCAGAGACCTCGTGGAGTTCGAAAAGGTCAAATTGGTACGGGGTAGCC	0	0	999	0.135417	0.96	0.135417	0.234158	6.5	0.96	0.135417
100268627|F|0-19:A>G-19:A>G	TGCAGGAGAGTACACGTGCGTCACAGAGCAGCAGTGGAGGTGACCCCTCACAGGTGTTGCCATACTCAA	0	0	999	0.08	1	0.08	0.1472	2.88889	0.961538	0.08
100268633|F|0-67:C>T-67:C>T	TGCAGGAGATGAAGAAGTAGATCTTCTTCTCCCTGGCACAACAGCAAGGTAATACATCTGTGTCTGATA	102	1	5.68e-23	0.141414	0.99	0.141414	0.242832	3.94118	1	0.141414
100268649|F|0-68:C>T-68:C>T	TGCAGGAGCTATGTAGTTATGTGTGTTCTAACCTACAGGAGCTACGTAGCTATAGTAGTGTGTAACTGT	0	0	999	0.0752688	0.93	0.075269	0.139207	3	0.954545	0.075269
100268663|F|0-10:A>C-10:A>C	TGCAGGAGGACAATTGCTTCTTCTACCTCATTTTGGGAGCTAAAAACTTCATTTTTCTACCCTCTCCTC	0	0	999	0.46	1	0.54	0.4968	13.2576	0.961538	0.54
100268665|F|0-10:A>G-10:A>G	TGCAGGAGGAGCAAGGAAGCTCCCTAGAATTTCTTCGCAGAGGTTACAAGGTAACTTCCATGATGAGCT	0	0	999	0.180851	0.94	0.180851	0.296288	7.72727	0.96	0.170213
100268665|F|0-25:A>T-25:A>T	TGCAGGAGGAGCAAGGAAGCTCCCTTGAATTTCTTCGCAGAGGTTACAAGGTGACTTCCATGATGAGCT	0	0	999	0.11828	0.93	0.11828	0.208579	8.38462	1	0.11828
100268676|F|0-6:A>G-6:A>G	TGCAGGGGGCCGTATTGGGATGGGAAGTCAAAGAAAAAAGGTGAACAAATCTTATCTACTCCTAACAGC	0	0	999	0.272727	0.99	0.727273	0.396694	9.2766	1	0.717172
100268680|F|0-47:C>T-47:C>T	TGCAGGAGGGCTTGGAGAAATCGCTGTTCATGTTGGCTTTGAATATGTTGGATAATAATCTGGTAACTT	0	0	999	0.323232	0.99	0.676768	0.437506	13.8046	1	0.666667
100268681|F|0-39:A>G-39:A>G	TGCAGGAGGTACAAGAGGCCTGCAAAGGAAATTTCTATAGCCCCATTAGTGACAGCTGCGTGAGCAAAC	0	0	999	0.168421	0.95	0.168421	0.280111	3.35	1	0.157895
100268696|F|0-5:G>A-5:G>A	TGCAGAAGGTTCAAATCAACATCCTTCTTTTGATTTGAACAATCCTATATAACCAGCTTCAGTCCAATT	29	1	7.35e-22	0.380952	0.84	0.380952	0.471655	16.075	1	0.27381
100268697|F|0-39:C>T-39:C>T	TGCAGGAGGTTCAAATCAACATCCTTCTTTTGATTTGAATAATCTTATATAACCAGCTTCAGTCCAATT	29	1	3.42e-20	0.26	1	0.74	0.3848	17.7423	1	0.73
100268793|F|0-32:A>G-32:A>G	TGCAGGATCTTCACTTGCGGGGACATGCATACGGGATCACATGATCCATGGATTTCTGATGTGCTACAC	0	0	999	0.460674	0.89	0.539326	0.496907	13.2034	1	0.382022
100268808|F|0-51:C>T-51:C>T	TGCAGGATGACTGATATTCGTGAGTCCATTGATCCCAGATAGAAAATGAAATAAAACTCGCATTCCTAT	0	0	999	0.295918	0.98	0.704082	0.416701	9.46512	0.961538	0.663265
100268846|F|0-13:C>T-13:C>T	TGCAGGATGTGATTGAAGTTGGTTTTGTCAGGAGCACCGGGTACATGTGGATCATGCAGAAGAAGAAGG	129	1	5.68e-23	0.175258	0.97	0.175258	0.289085	7.09524	0.961538	0.175258
100268850|F|0-16:G>A-16:G>A	TGCAGGATGTGTACAAAATTGGTGGTATTGGAACTGTCCCTGTGGGTCGTGTTGAGACCGGTATCTTGA	6	1	5.64e-28	0.076087	0.92	0.076087	0.140595	2.88889	1	0.076087
100268886|F|0-51:A>C-51:A>C	TGCAGGATTCTCAAAAAAGAGGAGGAGAACCCTGAATACCCCATAAGGGACCTTCAGTATATTCAGGCC	0	0	999	0.15	1	0.15	0.255	4	1	0.14
100268909|F|0-37:A>T-37:A>T	TGCAGGATTTTACATCCTCCGCTGCTTGGAAAGCTGATGCCTACAACATAGTTATAGCAACATCTTTAC	0	0	999	0.17284	0.81	0.17284	0.285932	10.1053	1	0.08642
100268924|F|0-34:G>A-34:G>A	TGCAGGCAAACTTGAAAGGCTGCCATTGATGTTGATCCATGTCTAGCAGCCAACGACGCTGCTAGGGTG	133	1	1.23e-19	0.141414	0.99	0.141414	0.242832	6.125	1	0.141414
100268931|F|0-9:C>T-9:C>T	TGCAGGCAATGGGCTTATGTGGCGGGAACTCTGACGGGGCGTGGCACTTCCATGCAAGCAACAGCCGAA	0	0	999	0.32	1	0.32	0.4352	7.67568	0.961538	0.32
100268978|F|0-65:A>G-65:A>G	TGCAGGCAGAGACACCAACCTCCGTCAACGTAGTCTTTTCTCCTCTCGTCTTGGCCTAAGAGAGCGTTA	0	0	999	0.170732	0.82	0.170732	0.283165	8.88235	1	0.121951
100268985|F|0-14:A>C-14:A>C	TGCAGGCAGCCCTACATAAAATCAGAAAATGGTACCAACTCAAAGTTCGAAAATCTGGAAACTGTTACA	0	0	999	0.130952	0.84	0.130952	0.227608	7.53846	1	0.095238
100268986|F|0-16:G>A-16:G>A	TGCAGGCAGCTGCTAAACATGAATCTCAACCAACAGATAACGAAGGAATTCAAAATCCATCCCTTGAAT	0	0	999	0.15625	0.96	0.15625	0.263672	7.90909	1	0.145833
100268986|F|0-43:A>C-43:A>C	TGCAGGCAGCTGCTAAGCATGAATCTCAACCAACAGATAACGACGGAATTCAAAATCCATCCCTTGAAT	0	0	999	0.0842105	0.95	0.084211	0.154238	8.18182	0.961538	0.084211
100269032|F|0-10:A>T-10:A>T	TGCAGGCCATTTCCAGGTTGGTTATGGCAAGTGCCAATACTGGGTTTTTTCCCTTGAAATGATAAGGCT	13	1	1.22e-24	0.354167	0.96	0.354167	0.457465	5.21053	0.96	0.354167
100269043|F|0-68:A>T-68:A>T	TGCAGGCCCAACAATTTGATGAAACAAAACAAACTGATGATAAAGGTATAGAGACTAGAATGAACTGGT	0	0	999	0.21	1	0.21	0.3318	13.52	1	0.2
100269054|F|0-39:C>G-39:C>G	TGCAGGCCCAGTAGGCTAGGGGAAGAGCAGCACAAATCAGAGCTCCGTTATTTTTCCCATTCAATTACC	0	0	999	0.244186	0.86	0.244186	0.369118	6.08	0.954545	0.197674
100269061|F|0-61:G>A-61:G>A	TGCAGGCCTTGACAAAGCACATCCCTACCTTTCTATGCTTCTCCAAATCAGTGATCTCCCAAAAGCGCA	0	0	999	0.262626	0.99	0.262626	0.387307	10.6562	1	0.242424
100269123|F|0-50:G>C-50:G>C	TGCAGGCGTCTATCGAGTAATAGTGAGGCATTTCCAGGATCAAAGAGACTCATTTCCGAACTATCAAAT	0	0	999	0.29	1	0.71	0.4118	12.6333	0.961538	0.71
100269131|F|0-47:A>G-47:A>G	TGCAGGCTACATTGCTTCCATGCATGGTGATGAGAATATATTTAGTTGTATAATATAATTCTTTACAGA	0	0	999	0.19	1	0.19	0.3078	8.75	0.961538	0.19
100269151|F|0-16:A>G-16:A>G	TGCAGGCTCACCCAACGACTAGACTCAGGACCTCTACGGCTATGGCACCTATCGATGTGAGAACTTCTG	0	0	999	0.301075	0.93	0.698925	0.420858	11.9405	0.961538	0.602151
100269162|F|0-24:C>T-24:C>T	TGCAGGCTCCTAGCTATCCTGATGTTGGACGCTGTTGGGATATTGTTGACAAATTCAAAGTGACATTAC	31	1	1.22e-24	0.212766	0.94	0.212766	0.334993	4.84615	1	0.191489
100269203|F|0-55:G>A-55:G>A	TGCAGGCTGGATGTTACTGCTTTTTGATTGAACGTAGTGGATATAGTTGTTCGATATTGTCATCATCTA	-5	1	7.4e-17	0.193878	0.98	0.193878	0.312578	6.45833	0.956522	0.163265
100269206|F|0-65:A>G-65:A>G	TGCAGGCTGTTACAGAATCTACACTTTGCCATTGAATATGTTTTCCCCTTTAGCTTTTCAAATATGAAT	0	0	999	0.135417	0.96	0.135417	0.234158	3.23529	0.961538	0.135417
100269232|F|0-48:T>C-48:T>C	TGCAGGGAAAAACATATCTGTTTTAGGGCCATTACGAACTATAGTTATCATCATTTCGTCACATAGTTG	0	0	999	0.252525	0.99	0.252525	0.377512	7.09375	0.961538	0.242424
100269278|F|0-55:A>G-55:A>G	TGCAGGGACAAGCAACAATAAATATTCCATGGCACAAACCCATGCAAGCTGAAACGAAAAAAGAATAAA	0	0	999	0.27551	0.98	0.27551	0.399209	6.6875	0.96	0.27551
100269285|F|0-61:G>T-61:G>T	TGCAGGGACCAAATTACTTTGAGATCGACCTGGATATCCATCGTTTCAGCTACATTTCCAGTAAAGGAC	109	1	1.58e-23	0.0549451	0.91	0.054945	0.103852	4.16667	0.956522	0.043956
100269301|F|0-17:G>A-17:G>A	TGCAGGGAGCCACACTTACGGCCGTCTTTCTCACAACTTATATTACGGCTTCGCCAAGTACAGCGACTA	0	0	999	0.145833	0.96	0.145833	0.249132	8.16667	0.961538	0.145833
100269310|F|0-48:A>G-48:A>G	TGCAGGGAGTAGATCAGCCATCTGCTGAATGAAATCTGTGTAGTCACCGTTTGGTGGAAAATGTCCAAT	0	0	999	0.358025	0.81	0.358025	0.459686	11.9231	0.958333	0.259259
100269313|F|0-26:C>T-26:C>T	TGCAGGGAGTGAGTTCCCTCCAAGCATCATCGATGTCAGAGAGATATACCTGGGCTTGGCTTTACCCTC	114	1	1.22e-24	0.463918	0.97	0.536082	0.497396	8.67692	0.961538	0.525773
100269322|F|0-24:C>T-24:C>T	TGCAGGGATAGACATGGAGTGTGCTGGGACTGTAAGTTTTTTTCTGATCTTGAAAATGTGACTGCTATG	0	0	999	0.126437	0.87	0.126437	0.220901	3.38462	0.952381	0.091954
100269396|F|0-8:C>A-8:C>A	TGCAGGGGAGTCGTTGCTTTAGAAATATAGGGATGATAATTATTTTGGTTCCCTATAAAGCAAAATAAA	0	0	999	0.222222	0.99	0.777778	0.345679	11.8485	0.961538	0.767677
100269411|F|0-8:C>T-8:C>T	TGCAGGGGTTTCAACTATGGTAGTGTCAAGCTAAACAACAACGAAAATGCTAAGCTATGCAGCTATGGG	0	0	999	0.0860215	0.93	0.086022	0.157244	6	0.958333	0.086022
100269420|F|0-21:C>T-21:C>T	TGCAGGGGGCTTCCTGATCTCTAAGTAATTCTCTAGGGAAAGTTGTTCATGGGTGCTGTATCCGTTTAC	0	0	999	0.25	0.96	0.25	0.375	5.46667	1	0.21875
100269451|F|0-45:G>T-45:G>T	TGCAGGGTTACATCTGATGTCTTCGAGTATTTCTTCCATAAAGTTTCCAAAGCAGCTCTTGTCTCGCAA	0	0	999	0.0689655	0.87	0.068966	0.128419	3	0.952381	0.057471
100269454|F|0-25:C>T-25:C>T	TGCAGGGTCAGCTCGTTTTTGAGTATTTTGAACATGCTTCACCGTTTACTCGCGAACCCTTGGCTGACA	0	0	999	0.132653	0.98	0.132653	0.230112	2.57143	1	0.122449
100269464|F|0-14:T>A-14:T>A	TGCAGGGTCTCCCAATTTATCGGTTGCAAAGTTCAAGGAGTCCTGCTTCATTTTTCAGATACAGAAGCA	0	0	999	0.357895	0.95	0.357895	0.459612	4.93023	1	0.326316
100269464|F|0-56:A>G-56:A>G	TGCAGGGTCTCCCATTTTATCGGTTGCAAAGTTCAAGGAGTCCTGCTTCATTTTTCGGATACAGAAGCA	24	1	3.44e-15	0.463158	0.95	0.536842	0.497285	5.86364	0.961538	0.505263
100269466|F|0-19:A>G-19:A>G	TGCAGGGTGACATTTCTCAGCGGAGATCAATGAAACTTTACCGTGTGTGATACTGAAGATTTAGAGTCT	0	0	999	0.0617284	0.81	0.061728	0.115836	2.6	1	0.037037
100269490|F|0-30:G>C-30:G>C	TGCAGGGTTAGGATTTGTTATAATTTTTTACATAACTGCTTAGTTCCAAAAAAAAAAAAAAAAAAAAAA	0	0	999	0.05	0.8	0.05	0.095	2.6	1	0.0125
100269511|F|0-5:G>C-5:G>C	TGCAGCGTTTAGCAGTTTAGTTGGTCTTCGTTATCTCAATCTCAGTTCTAATAACTTCATTGGTGGGAT	3	1	1.22e-24	0.0721649	0.97	0.072165	0.133914	4	1	0.072165
100269516|F|0-59:C>T-59:C>T	TGCAGGTAAAAACTGATGAAGAAATGACCAATCCCAACCTTTTGTCGCACTCCAATAATTAGCCACTGG	0	0	999	0.120482	0.83	0.120482	0.211932	3.63636	0.95	0.072289
100269597|F|0-26:C>T-26:C>T	TGCAGGTACTATTCCACCCAACAGCTTACAGAAAAAAGTGATGTTTACAGTTTTGGTGTTGTTCTGCTT	3	1	9.44e-26	0.260417	0.96	0.260417	0.3852	2.96875	0.96	0.260417
100269597|F|0-68:T>A-68:T>A	TGCAGGTACTATTCCACCCAACAGCTCACAGAAAAAAGTGATGTTTACAGTTTTGGTGTTGTTCTGCTA	3	1	5.64e-28	0.0625	0.96	0.0625	0.117188	3.42857	0.96	0.0625
100269606|F|0-43:G>A-43:G>A	TGCAGGTAGACATGTATGCTAGTAATAGGTTTCATCCTGTCTTATCTATCCATACAAACTTGACATTTG	124	1	5.68e-23	0.0909091	0.99	0.090909	0.165289	8.63636	1	0.090909
100269607|F|0-22:C>G-22:C>G	TGCAGGTAGATGGGATGATGTAGTACATGAAAGAGGGATGATTATGGTTCAACGGGCAATGAAAAGGGC	0	0	999	0.244898	0.98	0.244898	0.369846	9.8	1	0.244898
100269645|F|0-22:C>A-22:C>A	TGCAGGTATGACAAGTCTTGCAAGTCCGTGTAGAAATCAAGGTTGAAAGCTGTTGCATATTAGGCAATG	0	0	999	0.0666667	0.9	0.066667	0.124444	6.83333	1	0.066667
100269677|F|0-66:T>C-66:T>C	TGCAGGTCAAAATGACAAAAGCAAATGTTACACATTGATGTTCCAAGCACGTAGGGCTCCATCTCCCGA	0	0	999	0.12	1	0.12	0.2112	14.5294	1	0.12
100269709|F|0-12:G>A-12:G>A	TGCAGGTCCAAAACCTTCTATACCGTTTGTGCAACGAGATATGGAATTTCGAGATAAACTTGCAACAAC	0	0	999	0.0618557	0.97	0.061856	0.116059	5.14286	0.961538	0.061856
100269722|F|0-10:G>A-10:G>A	TGCAGGTCCTATACCTTGCAATTTCTCCCCAACTTTAGGATTCTCCTCATCCTCCTCATCCTCAGACAT	0	0	999	0.438202	0.89	0.438202	0.492362	7.87234	0.956522	0.348315
100269724|F|0-6:T>C-6:T>C	TGCAGGCCCTCCACTAGTGTCATTGCAGGCTTTGCCGATCTGTTTCCCACACAAATCACGGTTTCCAGC	27	1	2.04e-22	0.0581395	0.86	0.05814	0.109519	4	0.95	0.046512
100269749|F|0-12:G>A-12:G>A	TGCAGGTCTCTCAAGCTGGAAGCCAAGGCAATTCAGGGTATGATCTTTTATGGAAATAGTTGTCAATTC	0	0	999	0.101124	0.89	0.101124	0.181795	7.66667	1	0.067416
100269801|F|0-46:C>G-46:C>G	TGCAGGTGATATTGTCACAGCTAGAACAGAGCAAGGTATTTGCAGTGAGTTTTTGTACTCCATTACTGT	0	0	999	0.111111	0.99	0.111111	0.197531	8.92857	1	0.111111
100269803|F|0-52:A>G-52:A>G	TGCAGGTGATCGCGGTCCATCACATGATGAACTCGACTGGCCTGCCCGTCTCGAGATCGTTCAAGGTGT	0	0	999	0.076087	0.92	0.076087	0.140595	2.5	0.958333	0.065217
100269855|F|0-51:A>G-51:A>G	TGCAGGTGCTTCTGTTCTGATTTGTTTTGTCGACTTGGAAACTTGTTATTTGGTTGAGCAATTGATCTC	0	0	999	0.0860215	0.93	0.086022	0.157244	17.7273	1	0.075269
100269922|F|0-56:G>A-56:G>A	TGCAGGTTAGGACAGATTGATAATGCCAAGAGGCACCTATGCATTCCCGGGCAGCAACCAGATCCCACT	127	1	1.22e-24	0.113402	0.97	0.113402	0.201084	2.6	1	0.103093
100269973|F|0-14:C>T-14:C>T	TGCAGGTTCTTGATTGTGGAGAGAAGATTGAGCTTCTAGTGGACAAAACAGAAAACCTGCGATCCCAGG	17	1	5.68e-23	0.0816327	0.98	0.081633	0.149938	5.88889	0.96	0.081633
100269980|F|0-66:T>C-66:T>C	TGCAGGTTGAAGACATTGTCCGTGCAGCAAAGAGAGCTTGTTATAGATCTGTTCCAATGGCTGCTGCTG	27	2	2.62e-26	0.0617284	0.81	0.938272	0.115836	2.57447	1	0
100270030|F|0-49:C>T-49:C>T	TGCAGGTTTATCCAAAGTCATGGACGGCTATATATTTGCCATTAGACAATGAGGGAATGTGGAATATAC	0	0	999	0.469388	0.98	0.469388	0.498126	3.98276	0.961538	0.469388
100270056|F|0-7:T>C-7:T>C	TGCAGGTCTGGGAAGGCGAGGGAGTAATAAAGTACGGTCGCAAGCTAATTGGAGCAACAGATCCTCAGA	0	0	999	0.107527	0.93	0.107527	0.19193	3.83333	0.961538	0.096774
100270062|F|0-31:T>C-31:T>C	TGCAGGTTTGGGCTGGAGCTGGTTTGTGAGACGTTGCTGCTGCAATGTCGGTGTTCGGTACACATCTCG	0	0	999	0.347368	0.95	0.347368	0.453407	8.09302	0.961538	0.315789
100270081|F|0-29:G>T-29:G>T	TGCAGGTTTTGTGCTCTTGAACTCCTAACTAAGTCTGCAACTTTGGATAATTTTCGTTTCTTTAGGTTG	0	0	999	0.0824742	0.97	0.082474	0.151344	4	1	0.072165
100270134|F|0-31:G>A-31:G>A	TGCAGTAAACAAAGTAGTGTTATGTTTTGTTAGAAATTATGTCTCTAAAATCAATATTATAAAACTAAT	0	0	999	0.22449	0.98	0.22449	0.348188	3.2963	1	0.214286
100270173|F|0-11:G>A-11:G>A	TGCAGTAAAGGACACAGTAAACACAAATTCCAGAAAACAGACTGAAATGCCATAAGAGTCCTCATTAGA	0	0	999	0.171717	0.99	0.171717	0.284461	8.08333	0.961538	0.151515
100270181|F|0-48:A>C-48:A>C	TGCAGTAAATAATTGAATGGATGAGGAAGAATAATTGAACGATTTGGACAAAATAAAATGTTACAGATC	0	0	999	0.0568182	0.88	0.056818	0.10718	6.6	0.954545	0.045455
100270191|F|0-46:A>G-46:A>G	TGCAGTAAATCCTCCTGCTCTACCCAAGGTTGAGTCTCAGGAGCAGGTGTCAATGGAGGGTTTGCCATT	0	0	999	0.211765	0.85	0.211765	0.333841	6.38095	0.954545	0.164706
100270223|F|0-19:G>T-19:G>T	TGCAGTAACCCAATAACGTTACTAAATTCCTGTGACGCATCCTGCCAATACTCACAATTTCAGACACGA	23	1	1.22e-24	0.34	1	0.34	0.4488	15.5111	0.961538	0.34
100270238|F|0-53:A>G-53:A>G	TGCAGTAACTTTTTAGAAAATTTCCTAACTTTCCATTTGTCTGGCGTGCGAATGCACATTAGACACTTT	0	0	999	0.494949	0.99	0.494949	0.499949	7.05085	0.961538	0.484848
100270239|F|0-64:A>G-64:A>G	TGCAGTAACTTTTTATCACATCCATATATTGATGGAAGTTATTTGTTGCAATTACTTGTAATATGGTTA	122	1	1.23e-19	0.109756	0.82	0.109756	0.195419	13.2727	1	0.085366
100270252|F|0-19:A>T-19:A>T	TGCAGTAAGAGTAAATTGCTTTTTTCTTTTTCTTTTTGGGCCAACAGCAACAAGAGTAATAGCACCATC	0	0	999	0.0581395	0.86	0.05814	0.109519	6.28571	1	0.046512
100270256|F|0-26:T>G-26:T>G	TGCAGTAAGATAAACCAAGTTTTGCTGCTTCTCTCGCAAAGCTTCGACATATGGTCGACTCTCCTTCTC	0	0	999	0.155556	0.9	0.155556	0.262716	3.26667	0.95	0.111111
100270259|F|0-33:A>G-33:A>G	TGCAGTAAGCAACAGACAGAAGAGGCAGGAATAGATTCTGGCGATTAGGAACACAGAAGAAGCAATTTT	0	0	999	0.173469	0.98	0.173469	0.286756	8.78947	1	0.163265
100270260|F|0-42:G>C-42:G>C	TGCAGTAAGCAACAGACAGAAGAGGCAGGAATAGATTCTGGCCATTAGGAACACAGACCAAGCAATTTT	0	0	999	0.375	0.8	0.375	0.46875	6.44737	0.952381	0.3
100270299|F|0-53:A>T-53:A>T	TGCAGTAATACTGGAAATTTTGTCATGCTAACATCACTGTATTTGTTTCCTCGTGGTTTTTGGACAATT	0	0	999	0.0618557	0.97	0.061856	0.116059	11.1429	1	0.061856
100270319|F|0-11:T>C-11:T>C	TGCAGTAATGTCGGAAGATTCCCACCACGTCGCAGAGAGTCTACAAGTTTCTGAAAAAATGACACAACC	0	0	999	0.41	1	0.41	0.4838	6.94118	0.961538	0.4
100270331|F|0-36:T>G-36:T>G	TGCAGTAATTGTTGAGCAAGTTGTTCCAAGTTGATTGCTCACATAGCAGCATTAGCAATGCTTCTGTCT	0	0	999	0.0918367	0.98	0.091837	0.166805	8	0.96	0.091837
100270341|F|0-50:T>A-50:T>A	TGCAGTAATTTTTAGTTGTAAGTTGATATCGATTTTTCACTATAGAAGTTATTTTTTTTCTCATGATTG	0	0	999	0.210526	0.95	0.210526	0.33241	9.19231	1	0.178947
100270351|F|0-30:A>C-30:A>C	TGCAGTATAATGTCTTTCGCTGGTTGGATACGAAGCCAGAAATCATTCAAGGGAAAGGGAAGTGGGAAG	0	0	999	0.0705882	0.85	0.070588	0.131211	2.85714	0.956522	0.047059
100270367|F|0-48:G>C-48:G>C	TGCAGTACATCATTCTGACAGCAGAGCAGCTGCTCCAGTACATTTATCCAAATGACAATGATATGCCAA	0	0	999	0.387755	0.98	0.612245	0.474802	20.3553	0.961538	0.602041
100270378|F|0-6:A>G-6:A>G	TGCAGTGCCATATCTGACCAGCATATTTTGAGTTGAAAGGATGAAATCTACTGCTTGTAAAACCAAATG	0	0	999	0.0631579	0.95	0.063158	0.118338	2.5	0.956522	0.063158
100270379|F|0-29:C>T-29:C>T	TGCAGTACCATGGGCTAGTATTTTTTTATTACTTGGTGAGACCCATGTTGGGAAATGTATCTTCGTGTT	0	0	999	0.11	1	0.11	0.1958	3.53846	0.961538	0.11
100270383|F|0-17:C>G-17:C>G	TGCAGTACCCAACTCTTGAACTTCATTGTTTGTCTAGAACCGAAATTGGTGACATCTTCCAGTGGCCTA	0	0	999	0.41	1	0.41	0.4838	8.76471	1	0.4
100270389|F|0-47:C>T-47:C>T	TGCAGTACCGTACTGTTCTTTTGTAAATTCGTAGTTGATGGCTTGTTTTTGTAAATCATAATCATTCAT	0	0	999	0.0645161	0.93	0.064516	0.120708	2.75	0.958333	0.064516
100270405|F|0-27:G>C-27:G>C	TGCAGTACGAAAGTTAGCGCGCTTGAACTTGTGTTATAGATGGAAGTGCGGAAGAGCTATTGGGCTTTT	0	0	999	0.247423	0.97	0.247423	0.372409	9.51613	1	0.237113
100270406|F|0-12:A>G-12:A>G	TGCAGTACGTGCGGTAGGAGGTGATTCTGTTCTCTGTGATTCCTTTGCTCGAGAGAGGGTTTCAAGCAT	126	1	1.22e-24	0.0606061	0.99	0.060606	0.113866	3.83333	0.958333	0.060606
100270433|F|0-28:C>A-28:C>A	TGCAGTACTGGAATATCGTGTTGTATTCAATGACCCTGCTGAGGCACCAATTGATGAAAAAAATTATAG	0	0	999	0.424242	0.99	0.424242	0.488522	9.67308	0.961538	0.424242
100270433|F|0-65:A>T-65:A>T	TGCAGTACTGGAATATCGTGTTGTATTCCATGACCCTGCTGAGGCACCAATTGATGAAAAAAATTTTAG	0	0	999	0.131313	0.99	0.131313	0.22814	8.53333	1	0.131313
100270476|F|0-56:A>G-56:A>G	TGCAGTAGAGATGATAAGATTTGAAATGTGTTGGTTATAAGCCTACAACAACTACCGGACAAATGTTTC	0	0	999	0.05	1	0.05	0.095	2.5	1	0.05
100270526|F|0-43:T>G-43:T>G	TGCAGTAGCCACTTTTTTGGTGATTTTGCTACATTGGCCATATGTATATAGAACCTGAACCAAATGATT	0	0	999	0.139785	0.93	0.139785	0.24049	4.57143	1	0.11828
100270587|F|0-40:T>C-40:T>C	TGCAGTAGTAACATAGCCAACTGCTATGGCGACCATGAACCTCGTGTATATATATATAAGACAGACAAC	0	0	999	0.46	1	0.54	0.4968	5.44928	0.961538	0.54
100270638|F|0-52:G>A-52:G>A	TGCAGTAGTTGGTCGTTTATCCAGTATGACGTGTAAGAAATCCAGTGCACCCATTTCTGCTTTTGAGCC	95	1	1.23e-19	0.412371	0.97	0.412371	0.484642	5.30769	0.961538	0.381443
100270658|F|0-62:A>G-62:A>G	TGCAGTATAATAGGAGCCCCTCATATAACAAAAGAGGCTATCTAATAATACCTTGCGAATGAGTAGTCA	0	0	999	0.0652174	0.92	0.065217	0.121928	4.375	1	0.054348
100270671|F|0-11:A>G-11:A>G	TGCAGTATACAGGAAAATTGGAGTGAAAGAAACATTGGACAACCGGCATTTTTCTGACTTTTACAGATC	0	0	999	0.2	1	0.2	0.32	13.8	0.961538	0.18
100270671|F|0-55:G>T-55:G>T	TGCAGTATACAAGAAAATTGGAGTGAAAGAAACATTGGACAACCGGCATTTTTCTTACTTTTACAGATC	0	0	999	0.397959	0.98	0.602041	0.479175	10.962	0.961538	0.602041
100270705|F|0-39:A>G-39:A>G	TGCAGTATTATATGTAAACTACCATAAGCAAACGCAAACGAAAAAGGGCAAATAGATATGGGTTTTTTT	0	0	999	0.0510204	0.98	0.05102	0.096835	8.83333	1	0.040816
100270755|F|0-13:T>A-13:T>A	TGCAGTATGTTCAACAACCCATGTTACAATATGTTCATCAAAATTCAGTTATACAACTAATTCCTTCTA	134	1	1.22e-24	0.09	1	0.09	0.1638	3.81818	0.961538	0.09
100270767|F|0-67:T>C-67:T>C	TGCAGTATTCTATAAAATGTTGCCAGCAAAAAGATGTGATGAATAAGTGTGACTTTTGTCAAAATAACA	0	0	999	0.215054	0.93	0.215054	0.337611	3.96296	1	0.215054
100270795|F|0-16:C>T-16:C>T	TGCAGTATTTTAGCAGTGAATTAGTTAGCAGAATTTGAGATTCATAAAGGCAGGGATATAATTACAAGT	0	0	999	0.48	1	0.52	0.4992	16.6032	0.961538	0.52
100270828|F|0-10:C>A-10:C>A	TGCAGTCAACACCAACAGCATTCTACATAGGCTTCATTATACTACATAGACCGATCCTTACAGCTGTGT	0	0	999	0.343434	0.99	0.343434	0.450974	4	1	0.343434
100270829|F|0-9:G>T-9:G>T	TGCAGTCAATAAATGTGGAGTCTAAATAGATAACCTCCAATTACTTCAATTGGCGTATAAACATCCATC	0	0	999	0.11828	0.93	0.11828	0.208579	2.78571	0.961538	0.107527
100270885|F|0-9:C>T-9:C>T	TGCAGTCAGTGTCAGTGAAGTGGAAGCACTTTTTGAACTATTCAAGAGCATCAGCAGTTCGGTGGTTGA	0	0	999	0.252747	0.91	0.252747	0.377732	8	0.956522	0.208791
100270890|F|0-54:C>T-54:C>T	TGCAGTCAGCTTGAAAATCCCTCGTATTGCCTTGATCGAAGTGGGTATGAACTATTATTTGTGATGCAA	0	0	999	0.247423	0.97	0.247423	0.372409	4.70968	1	0.226804
100270901|F|0-5:T>G-5:T>G	TGCAGGCATATCTCTTCATTTTATCAACTGCTACACAAACCAGGCAAAATTTGAGAACCGACTAAAAGA	0	0	999	0.4	1	0.4	0.48	6.2449	0.961538	0.4
100270943|F|0-37:A>T-37:A>T	TGCAGTCCAAATGGAACGTCTGATATCTTTCTGGGATTGATCCGTAATATCACAAACATTTTATGCATG	103	1	2.64e-21	0.453488	0.86	0.453488	0.495673	12.8085	1	0.290698
100270947|F|0-24:C>T-24:C>T	TGCAGTCCAAGTACGATGGGATTTTCATAAGTTGAATAAGATGACGTCAGACTTGGACCTGCCAACACA	0	0	999	0.432099	0.81	0.432099	0.490779	9.0625	1	0.320988
100270981|F|0-46:A>T-46:A>T	TGCAGTCCCTATTCTACTAGGATGGTTCTACTACCTTATATCACTTTTTGTAACATATTTTCAATGTTG	0	0	999	0.104651	0.86	0.104651	0.187399	7.4	1	0.081395
100270982|F|0-15:A>G-15:A>G	TGCAGTCCCTTAGATGTTGGTCTCCAAGTCCTGTGGTTTTGCATAAATAGATATTGGTCTCCATGTTGA	0	0	999	0.0888889	0.9	0.088889	0.161975	2.88889	0.952381	0.077778
100271011|F|0-20:A>C-20:A>C	TGCAGTCCTCCATTTTGCGACCATTGAATTTTAGCTTCAAAAGGTTTTCAATTTTGTCATTGAAGTACT	0	0	999	0.0824742	0.97	0.082474	0.151344	5.6	0.961538	0.082474
100271022|F|0-63:G>C-63:G>C	TGCAGTCCTTGACTGGAGGAACTCTGCTTGCACGAGATAGGGAGTTCATGGTCTTCTATAGGGCAAAGG	8	1	1.22e-24	0.0721649	0.97	0.072165	0.133914	3.28571	1	0.072165
100271042|F|0-26:A>G-26:A>G	TGCAGTCAAGAATCCTTGAAAGAATGGAATAATATCTGAAACATACCTTTTGGCATCTGACTTGAATAC	32	1	7.35e-22	0.363636	0.99	0.363636	0.46281	16.2889	0.96	0.343434
100271047|F|0-40:G>T-40:G>T	TGCAGTCGATATGCCATGATAAGTAGACCTCAACCTTGCATGGAAGATATCTGTAGGCACCACAAAAAT	0	0	999	0.0714286	0.84	0.071429	0.132653	3.83333	1	0.02381
100271051|F|0-8:C>T-8:C>T	TGCAGTCGTAGATATAAGACGTTGGGAGGGCAACGGCACCATTCGGAATTGGATATTGATGGATCCTGA	0	0	999	0.284211	0.95	0.284211	0.40687	4.83333	0.952381	0.231579
100271066|F|0-45:T>C-45:T>C	TGCAGTCGGTTCCATACCAGCCATTTGCACACTGCTGTATAAATTCGGTATGCTTAGTTCACGGTTACA	136	1	1.58e-23	0.469388	0.98	0.530612	0.498126	6.66176	0.961538	0.530612
100271070|F|0-28:G>A-28:G>A	TGCAGTCGTCCTGCAATGATGCTTGTGCAAATTCGCATGTGACAATTGAATGTTTTTGCTCTTGCTTGA	0	0	999	0.126316	0.95	0.126316	0.22072	2.8	1	0.105263
100271080|F|0-68:A>C-68:A>C	TGCAGTCTAAGCGAGACGATCTCAGCACATGCTCATGTTTCCTTAGCTATTTGATTCGGATGACGTCAC	133	1	1.23e-19	0.08	1	0.08	0.1472	16.6667	0.961538	0.08
100271105|F|0-60:C>A-60:C>A	TGCAGTCTAGATCCTCCTCATTTCTAAATCTAGCATTCGACTCCATAGTAGTACAAATACACAAGGGTA	0	0	999	0.136842	0.95	0.136842	0.236233	2.5625	0.952381	0.126316
100271112|F|0-55:T>C-55:T>C	TGCAGTCTAGGTTGTATTTGGGGCTTGGTAGGGACGGTTTACTTCCTGAAATATTCGCAGAAGTGCATC	0	0	999	0.20202	0.99	0.20202	0.322416	7.54167	0.961538	0.20202
100271131|F|0-59:A>G-59:A>G	TGCAGTCTCAATTGGACTTGCTTCAGATAGATAATTCTGAAGGAATATTCAAGGTTGACGCTACTCTTA	0	0	999	0.344444	0.9	0.344444	0.451605	6.28947	1	0.233333
100271154|F|0-41:A>G-41:A>G	TGCAGTCTGATGGCTTGCACCATCCACATGTGAGACTTGTTGTAAATGAAGCTGAAAATGACTTGATAT	0	0	999	0.414141	0.99	0.585859	0.485257	14.2267	0.961538	0.585859
100271155|F|0-49:G>A-49:G>A	TGCAGTCTGCACATATTGGGAAGGGTAAAGAATTGTCTAATGCAGACTGAGTGGCTGGTTAGCAGCATC	0	0	999	0.29	1	0.29	0.4118	7.68293	1	0.29
100271175|F|0-30:A>T-30:A>T	TGCAGTCTGTCCTACCACTCTAAAACGGATTTGCAGACAATATGGGATTACGCGTTGGCCATCCCGAAA	0	0	999	0.0625	0.96	0.0625	0.117188	11	1	0.052083
100271243|F|0-56:C>T-56:C>T	TGCAGTGAATGCTTTTGGTTCCACCCAATTAGAAGATGAATCTTCACCATCAGATGTCCTGAGTAAGCG	0	0	999	0.433735	0.83	0.433735	0.491218	13.5	1	0.228916
100271245|F|0-20:T>G-20:T>G	TGCAGTGAATGGATGTTTTTGGTTGGATAATGAAGGGTCCGTTCAAAATCATGGTTGTTTACAGATCGG	0	0	999	0.302083	0.96	0.302083	0.421658	12.4634	0.961538	0.291667
100271303|F|0-58:T>G-58:T>G	TGCAGTGAGGTCGTGTAATTATGTGCATCAGTTGATTCTGGAAAAACAACGCTTATAAGCCCCTGTTCT	0	0	999	0.443299	0.97	0.556701	0.49357	13.6087	0.961538	0.536082
100271342|F|0-19:A>G-19:A>G	TGCAGTGATGAGCTCGTGTGTATGATTGATAAGCAAGACCGAACGAGATTCTGTGCTAAATAAATGAAA	0	0	999	0.181818	0.99	0.181818	0.297521	14	1	0.171717
100271376|F|0-29:A>G-29:A>G	TGCAGTGATTTTGCATCTCTTTGATAGTCGTTACTAACCGATAATTTCAACATCAAGGGTCAATATCTT	18	1	3.42e-20	0.159574	0.94	0.159574	0.268221	18.8823	1	0.12766
100271397|F|0-49:T>C-49:T>C	TGCAGTGCACCATAAACTGTCTCCACAACTGGAATATTGGTTTTCTTCACCTTCTTCTTTGGAGCCTCA	20	1	2.62e-26	0.206186	0.97	0.793814	0.327346	9.80612	0.961538	0.773196
100271429|F|0-63:C>G-63:C>G	TGCAGTGCCTTAGACGGAAGAGAAGTTTGGCAAGGCGCATGGGGTGAGAATGAGACCTCTAAAGCTTTT	0	0	999	0.0625	0.96	0.0625	0.117188	3.625	1	0.052083
100271434|F|0-30:G>C-30:G>C	TGCAGTGCGGTCTCTCCCTCTCTAGTCGTCCCTCCAACAGCTTTGCAGAACAATTACATTACGAATTTA	0	0	999	0.212121	0.99	0.212121	0.334252	11.2069	0.961538	0.212121
100271436|F|0-13:T>G-13:T>G	TGCAGTGCTAGTTGTATGAATTATTTGACCAATCTAGGCCTTTGCAGTTGGATCGAAGTGATGCACTTT	122	1	9.51e-21	0.0707071	0.99	0.070707	0.131415	6.9	1	0.070707
100271476|F|0-55:G>A-55:G>A	TGCAGTGCTTGCTAGCAGTGGACTTGAGTCTGACATAAAGATATGGACTCCAAAGACTGCTGAAAAAGC	0	0	999	0.177083	0.96	0.177083	0.29145	11.3913	1	0.177083
100271494|F|0-67:A>T-67:A>T	TGCAGTGGAAGTGTGATATTGGTAATGGTAGTTGAGATTATTATTTTATTTTATTTTTTTGACAAGATA	0	0	999	0.0833333	0.96	0.083333	0.152778	3.22222	1	0.083333
100271502|F|0-21:G>A-21:G>A	TGCAGTGGAATTGCTTAGAACAACTCAAGAAATAGAATGCCGAATGGAAGAAGTATGCCCATCTTCTCA	0	0	999	0.0618557	0.97	0.061856	0.116059	4.14286	0.954545	0.051546
100271502|F|0-59:C>T-59:C>T	TGCAGTGGAATTGCTTAGAACGACTCAAGAAATAGAATGCCGAATGGAAGAAGTATGCCTATCTTCTCA	12	1	1.22e-24	0.132653	0.98	0.132653	0.230112	5.57143	0.954545	0.112245
100271503|F|0-24:C>T-24:C>T	TGCAGTGGACCAATCCTTCACAAATAAGCTATCAATGCCACCATTCTCCAAAAGCTCTTCTGATTCATT	20	1	7.35e-22	0.221053	0.95	0.221053	0.344377	2.73077	0.961538	0.210526
100271515|F|0-26:C>T-26:C>T	TGCAGTGGAGAGTCAACTTTTGGTTTTTCTTCACTAGCATGACCATTTTCTTCCGAGAATTCAACAACC	9	1	5.68e-23	0.260417	0.96	0.260417	0.3852	3.625	0.961538	0.260417
100271519|F|0-58:C>T-58:C>T	TGCAGTGGAGTTGCTGCTTTCCACGATGGCTATTATTCTGATGAGCAGCTCCTTTTTTTGCTAGCTATT	0	0	999	0.157303	0.89	0.157303	0.265118	3.72222	1	0.146067
100271526|F|0-18:T>C-18:T>C	TGCAGTGGATCAAAAAGCCAATGTGTGAGATTTGTGGAGCCATGGTCAAGCGTGGACTTGGGAGTCTTT	0	0	999	0.0930233	0.86	0.093023	0.16874	6.45455	0.954545	0.081395
100271541|F|0-12:C>G-12:C>G	TGCAGTGGCATTGGCTGCACCGCCCAGTAGTGGAAGGAGATCAGAGGCTGAAGGGTTGCCATTGTATTC	0	0	999	0.0833333	0.96	0.083333	0.152778	3	0.961538	0.083333
100271549|F|0-17:G>A-17:G>A	TGCAGTGGCCCCAACTCATCCATGGGCTGAGATTCTTTGCTTCAAATGCCTGTGAATCCGACCCACTGG	100	1	4.42e-19	0.06	1	0.06	0.1128	3.16667	1	0.06
100271575|F|0-56:C>T-56:C>T	TGCAGTGGTAGTTTTGCAATGGAGCTGCCCGAAGAAGTATAAGCATCAGAAACTTCTAGGTCCTGTTTA	0	0	999	0.113402	0.97	0.113402	0.201084	11.5	1	0.113402
100271577|F|0-33:G>T-33:G>T	TGCAGTGGTATAAGTTTCATTTAGAAAAAACAATGACAAATGATTGTAGGTAAGGTATATGCCAAGTTC	0	0	999	0.44	1	0.44	0.4928	3.38182	1	0.43
100271600|F|0-61:T>G-61:T>G	TGCAGTGGTTGAAAGTGCTATTTTCGTAGGTGAATTATAGTCAAAGTATTTCATATGAGCTGGATGTCA	0	0	999	0.346939	0.98	0.653061	0.453145	9.06024	1	0.571429
100271635|F|0-24:C>T-24:C>T	TGCAGTGTCACATCCACCTACAATTAGGCCACGGGTGCGAGCAAGGCGTGGACAAGCTACGGATCCTCA	0	0	999	0.131313	0.99	0.131313	0.22814	6.5	0.961538	0.131313
100271653|F|0-9:G>C-9:G>C	TGCAGTGTCCTGTCACTAAAACAATCCAGAAAACCATGAAAAGAAATCATAAAAACACCTTTATTGTGG	0	0	999	0.346939	0.98	0.653061	0.453145	12.1084	0.961538	0.642857
100271697|F|0-13:C>A-13:C>A	TGCAGTGTGTATGAACTATGAAGTCTCATACATTATCTGAAGGGGGGATACATCAGCTATAGAATTATT	0	0	999	0.44	1	0.56	0.4928	5.58571	0.961538	0.55
100271703|F|0-16:A>G-16:A>G	TGCAGTGTGTGGACCGGGCACAATATTTTTCTTTTGGGCAACGACCGAACCCAACACATAACAGCAAAC	0	0	999	0.07	1	0.07	0.1302	3.11111	0.961538	0.07
100271710|F|0-37:G>C-37:G>C	TGCAGTGTTAGATTTCTTGTCTTGTTTATGAATTGAACTAAATAATTATCGTACTAGGATCTTCCTAAT	0	0	999	0.1	0.9	0.1	0.18	13	1	0.077778
100271803|F|0-31:A>G-31:A>G	TGCAGTTAGTTTTCAAGAAGCTTGTAACTTCGACTGTCCATATCTCAAATTATGTTTTTTGATCTCTCA	117	1	2.64e-21	0.0816327	0.98	0.081633	0.149938	5.11111	0.961538	0.081633
100271844|F|0-68:C>G-68:C>G	TGCAGTTATGCATGATTTGCGCCTGATTCACACTGATCTGAAACCTGAGAACATTCTATTGGTTTCCCG	0	0	999	0.05	1	0.05	0.095	20.2	1	0.05
100271848|F|0-49:G>A-49:G>A	TGCAGTTATTAGCCATCAGTGACAAAATAGCATGAAATAATCAATATGGACTAGGGGTATATCTATACA	0	0	999	0.08	1	0.08	0.1472	8.3	1	0.08
100271866|F|0-43:C>T-43:C>T	TGCAGTTATTGTCCACACTTATCTTTTGTAGTTATCTGCAACTTCTAGTATGTTCGATTGTAAGCATTA	0	0	999	0.123457	0.81	0.123457	0.21643	5	1	0.08642
100271868|F|0-54:C>T-54:C>T	TGCAGTTATTGTTATTAGACATATATCTTCAATGCACAAACAGCCCCCCAACCATGGATGAGGGCCACC	0	0	999	0.173469	0.98	0.826531	0.286756	12.6539	0.96	0.5
100271912|F|0-6:T>G-6:T>G	TGCAGTGCAGACAAAGATAAGAATACAACATCAGATCTGATAAACTGTGTGGAAAAAGAATATATCACA	0	0	999	0.12	1	0.12	0.2112	8.30769	1	0.12
100271930|F|0-11:A>G-11:A>G	TGCAGTTCATGGGTAAATTTGAGATTTGGAAGATTTATCATTGCCCTGCCTGTTTGTGTGTCACTTTTT	0	0	999	0.42	1	0.58	0.4872	8.17105	0.961538	0.58
100271933|F|0-8:A>G-8:A>G	TGCAGTTCGTGCCATTTCCAATCCCTTCCATACGCCCCAAATTTCTGCCCTTACTGATGTGCATCGACC	0	0	999	0.197802	0.91	0.197802	0.317353	7.73913	0.961538	0.186813
100271933|F|0-32:C>A-32:C>A	TGCAGTTCATGCCATTTCCAATCCCTTCCATAAGCCCCAAATTTCTGCCCTTACTGATGTGCATCGACC	0	0	999	0.0549451	0.91	0.054945	0.103852	6.66667	0.961538	0.043956
100271947|F|0-34:T>C-34:T>C	TGCAGTTCATTGCTGCCAATTGATATGATGATTGCGATTCTGCCTTTCAAAAATTCTTCTAGTTGAATT	-1	1	9.51e-21	0.0543478	0.92	0.054348	0.102788	4.375	1	0.054348
100271992|F|0-38:T>C-38:T>C	TGCAGTTCGCATGGCAATGATTACTCCTTCCCCTGAGGCATCTTCAGATGTTGGGAAACAGAAAGGGGA	0	0	999	0.0515464	0.97	0.051546	0.097779	3.6	0.96	0.041237
100272084|F|0-15:A>G-15:A>G	TGCAGTTGAAAATATGACATGCTTGAGTCCATTTTCCTTCATGAATTTAGGCCCAAGCTGTCAAAGACG	0	0	999	0.29	1	0.71	0.4118	12.5604	1	0.71
100272090|F|0-57:C>A-57:C>A	TGCAGTTGAACCTTTAGCCAGATCAGAAGTCATGCTTCCTGCTTCTGCAATAACCTTACCAGTGCTTAC	108	1	2.62e-26	0.26	1	0.26	0.3848	15.5	0.961538	0.26
100272183|F|0-35:C>T-35:C>T	TGCAGTTGCAACTTGATACAAATCAGATCTCGGGCTTGATTCCTCCTGAGCTTGGGAATTTGACAAAAC	119	1	1.23e-19	0.0909091	0.99	0.090909	0.165289	13.6429	1	0.090909
100272189|F|0-56:A>C-56:A>C	TGCAGTTGCAATCAGAAGACAAAGAACAATGATCCAGAAGCATGGAAAAATTACCACAATGTCAAGAGT	0	0	999	0.451613	0.93	0.451613	0.495317	14.4808	1	0.333333
100272204|F|0-13:C>T-13:C>T	TGCAGTTGCATCTTCTTTCTTGGTAGTTGATCCCATTACTTTTCTCCTAATTTATTCTAGTTGAATCGT	0	0	999	0.247423	0.97	0.247423	0.372409	7.64516	1	0.237113
100272210|F|0-25:T>A-25:T>A	TGCAGTTGCATGTCTCAACTATTATATTTAGGCGTCGTTTTGCCATAATATTTCTACCAAGAAGTGCAT	0	0	999	0.3	1	0.3	0.42	8.05714	0.961538	0.29
100272223|F|0-48:G>T-48:G>T	TGCAGTTGCCCGAGATTTTGCGAAGATGGCCTTATGATGCACATTCTTTTTACCAGACATCAAAGTTTT	0	0	999	0.193878	0.98	0.193878	0.312578	4.08	0.961538	0.193878
100272241|F|0-48:A>T-48:A>T	TGCAGTTGCTCCCTAGTTTTTGGGGGATTATACAGCATTATTTAGAAATTGTTCCAAACGTCAGTTGTT	0	0	999	0.363636	0.99	0.363636	0.46281	4.62222	0.961538	0.363636
100272246|F|0-59:C>T-59:C>T	TGCAGTTGCTCTAGAGGATTGCTCCAATCCACCATAGACTCTCCTTGATTGGCCCTTATTTTCGCGAGA	0	0	999	0.0808081	0.99	0.080808	0.148556	6.4	1	0.080808
100272257|F|0-65:A>G-65:A>G	TGCAGTTGCTTGAACCGGTAGGTTTTTTGAGATAGAATATCTCCTCTGCTGATTTTCCTGGGAATGATA	0	0	999	0.105263	0.95	0.105263	0.188366	2.75	0.95	0.105263
100272282|F|0-26:G>A-26:G>A	TGCAGTTGGAGGAAACTAGCGTCAACATTGGGTAAGTGTAAATTCACAGTGTATCTATCCTATTTGTTG	0	0	999	0.07	1	0.07	0.1302	12.2857	1	0.07
100272325|F|0-53:A>C-53:A>C	TGCAGTTGTAGAACCATCAGTTTCATCTGGCCAACCCCTCCTAGAAAGAGCACCTGTAGCCGTGTTTTC	0	0	999	0.234694	0.98	0.765306	0.359225	9.90909	0.961538	0.673469
100272389|F|0-48:C>G-48:C>G	TGCAGTTGTTTGATAATGGTCTATCATTGATTAGAAAAGGCGACAATGGTAGCCTTTTTCCACACCTTT	0	0	999	0.0842105	0.95	0.084211	0.154238	12.25	0.96	0.073684
100272397|F|0-35:A>G-35:A>G	TGCAGTTTACATCTATTGACAGCATGCATATCCTCGCAGTGGCATGATCTTGTTCAAGTATTGCTTGCA	26	1	1.22e-24	0.31	1	0.31	0.4278	5.40541	0.961538	0.31
100272468|F|0-51:C>T-51:C>T	TGCAGTTTCAGTTCAGTTCATATTAGCTGAAGACAGTCATTGAAGGCAACCTGAGAGCAGCTGGTATTG	117	1	1.22e-24	0.329897	0.97	0.670103	0.44213	9.53012	0.961538	0.659794
100272489|F|0-39:A>T-39:A>T	TGCAGTTTCCTCCACCTTGAGAAACTCCTCTCCTTTTTTTGCCACAATTACTGCCTTCATTTCCTCAAC	0	0	999	0.0510204	0.98	0.05102	0.096835	7.66667	1	0.05102
100272491|F|0-24:A>G-24:A>G	TGCAGTTTCCTCTCATATGGCATGGCTATGGACTATTAGTCAAATTGTCTTTGTTCACAGTTGTCTTTG	0	0	999	0.255102	0.98	0.255102	0.38005	6.1	0.961538	0.244898
100272499|F|0-9:T>G-9:T>G	TGCAGTTTCGCTGCCTTCTTCAAAACTTCATTGCATGTGTCTTCCTGGTACTGGCTCATTCTGCATAGA	114	1	2.64e-21	0.215909	0.88	0.215909	0.338585	11.6667	0.958333	0.181818
100272557|F|0-61:A>G-61:A>G	TGCAGTTTGATCAATTCATCACCCCTCCGGAAGAAAATCTCGTGTTTTGTAATCAAAATTGGCCAGGCT	0	0	999	0.09375	0.96	0.09375	0.169922	2.66667	1	0.083333
100272560|F|0-60:G>A-60:G>A	TGCAGTTTGATGACATCCTTGTACCAAACTCACTGCCACCATAGGGCAGACCATTCCACCAAATCTGCC	19	1	1.22e-24	0.0531915	0.94	0.053191	0.100724	3.8	1	0.042553
100272562|F|0-19:T>C-19:T>C	TGCAGTTTGATTTATTGTTCTTGATCAACCATTAGGTCATGCATTCATATTATATACAGGACAATAAAG	0	0	999	0.0689655	0.87	0.068966	0.128419	3	1	0.045977
100272564|F|0-37:C>T-37:C>T	TGCAGTTTGCAACCAGCCAATTATGTAATTATTCACATCAGTCAGTTATATTATTAGACCTTGAAAAGT	0	0	999	0.377778	0.9	0.377778	0.470123	5.04762	0.95	0.255556
100272612|F|0-53:T>A-53:T>A	TGCAGTTTGTCCTTTGTATCAAAATAATCCTTCCTTGTCTGTCAAATAAGAACAACTTCATTTTTATTA	0	0	999	0.06	1	0.06	0.1128	10.4286	1	0.06
100272614|F|0-22:C>T-22:C>T	TGCAGTTTGTGAAAATACTTCTTCATGACTTCATATTCCGGGAATTATAGTTTCATTGTGTCAAGTGGT	0	0	999	0.33	1	0.67	0.4422	8.86207	0.961538	0.65
100272614|F|0-34:A>T-34:A>T	TGCAGTTTGTGAAAATACTTCTCCATGACTTCATTTTCCGGGAATTATAGTTTCATTGTGTCAAGTGGT	19	1	1.59e-18	0.28	1	0.72	0.4032	11.7191	0.961538	0.7
100272654|F|0-9:A>G-9:A>G	TGCAGTTTTGTATTTATTTTCTTTTGCAAAAATAGATGGGCTAAGAAAAACGGATTTTAGTAAAAAAGA	15	1	3.42e-20	0.1	1	0.1	0.18	5.72727	0.961538	0.1
100272681|F|0-48:C>T-48:C>T	TGCAGTTTTGACACCTAAAGAATAATATTGTTTGATTTAGTAACAGCATCGGAGGCCAGGGGGTCACGT	0	0	999	0.0510204	0.98	0.05102	0.096835	4.6	1	0.05102
100272756|F|0-49:T>G-49:T>G	TGCAGCATCAGATTTTTCCTTAGCCAAATCCTCTAAATGTGCCTGCAAAGGAGAGAGGCACCAAGGATT	118	1	2.04e-22	0.076087	0.92	0.076087	0.140595	9.44444	1	0.076087
100272952|F|0-56:G>A-56:G>A	TGCAGAAACTTGAATTTGAGGTGAGTTATAATGACCATTATAATTTCCACGTTTTTATTTGCTCTAGTG	123	1	1.23e-19	0.163265	0.98	0.163265	0.273219	2.75	1	0.163265
100273124|F|0-9:A>C-9:A>C	TGCAGAACACGGAAAATAGTCTCACATTTGTCAGATGCTCAAATAGATTAGCAAAAATCTCTAATAATA	0	0	999	0.218391	0.87	0.218391	0.341393	3	0.954545	0.195402
100273234|F|0-25:G>A-25:G>A	TGCAGAAGAAACAAAGAAAGCTGAAACCATTGAGCGAGCAAGGTTGGTATTTGTTAGACTTCTTTTACG	0	0	999	0.111111	0.81	0.111111	0.197531	3.75	1	0.061728
100273238|F|0-66:A>C-66:A>C	TGCAGAAGAGGAAATACTGAACGGTTCAATTGTAAAGTGTCACATCAAATTTTATATTTGACAAAACTA	0	0	999	0.0574713	0.87	0.057471	0.108337	6	0.956522	0.057471
100273258|F|0-22:C>G-22:C>G	TGCAGAAGATGGAAGGATTTGAGAAATAATGGTTTTGAAAGTTGCAGGTTGGTGATGTTGTGCTTGTTC	0	0	999	0.0833333	0.96	0.083333	0.152778	5.33333	1	0.083333
100273348|F|0-24:G>T-24:G>T	TGCAGAAGTTTGAAATATGTCATGTCATTCTCTAGCCTCAATACACTATTGATTCATACAAGCTCGCAG	0	0	999	0.0617284	0.81	0.061728	0.115836	2.66667	1	0.037037
100273483|F|0-35:G>A-35:G>A	TGCAGAATTTCTTCCGTATCAGCTGCTAACTGCTAAAAGATTTTGCGTGATCGATTCAATAGGCCAGCC	0	0	999	0.139535	0.86	0.139535	0.24013	6.82353	1	0.069767
100273540|F|0-15:G>T-15:G>T	TGCAGACAATTTTACTGGAAGAATGCCAGATACATATGGCAATTTGAAAAACTGACTTGTGAGTGTTTA	0	0	999	0.181818	0.88	0.181818	0.297521	5	0.954545	0.159091
100273542|F|0-50:T>A-50:T>A	TGCAGACACAACTACAATGTGCATTATTTTACTGTTATATTTGAATTAGAATGGACAACATAAAAAAAA	0	0	999	0.0875	0.8	0.0875	0.159687	4.75	1	0.0375
100273559|F|0-32:A>G-32:A>G	TGCAGACAGTCGAGTTTACTACAGGAAAAGGGGAAAAAAAAAGAGAACAAGGAGGCATCTTTTGGATGC	0	0	999	0.216495	0.97	0.216495	0.33925	6.43478	0.961538	0.195876
100273747|F|0-58:C>T-58:C>T	TGCAGAGACATTGGCACTACTTCCAGTAACCAACAAGGGTAAATTTGAAGGTTGGGAGTTGACAGGAGC	0	0	999	0.147368	0.95	0.147368	0.251302	2.52941	0.96	0.136842
100273801|F|0-32:C>T-32:C>T	TGCAGAGCAATAAGTAGCAGTTCCACATGATGTACGATCCAAAAGATGACAATTGTTGTGGTTGGGAAA	0	0	999	0.271605	0.81	0.271605	0.395671	3.13043	0.952381	0.148148
100273883|F|0-14:G>A-14:G>A	TGCAGAGTAGAGGCAAGATTTGGTCTCACATGATATTTTCCTACCGCAACATATGAATCAGACACAACG	125	1	4.39e-24	0.0851064	0.94	0.085106	0.155727	3.125	0.954545	0.074468
100274383|F|0-36:C>T-36:C>T	TGCAGATTTTGGAGAATCAGAATAAACAAAAGAAAGTTGAGGTGAGCCTCCAATGTCAAAAAATGTGAA	105	1	1.22e-24	0.105882	0.85	0.105882	0.189343	2.81818	0.956522	0.105882
100274565|F|0-9:A>T-9:A>T	TGCAGCAAGTTGGATGCTGTCACTTCCAAATACTCCAACTCAAGGATATGTACACGATTGGTGGAATTA	0	0	999	0.147368	0.95	0.147368	0.251302	5.94118	1	0.147368
100274565|F|0-44:G>T-44:G>T	TGCAGCAAGATGGATGCTGTCACTTCCAAATACTCCAACTCAAGTATATGTACACGATTGGTGGAATTA	0	0	999	0.125	0.96	0.125	0.21875	4.78571	1	0.114583
100274729|F|0-29:A>G-29:A>G	TGCAGCACGTCTTTATTTTAGCCTTTTGTGCCAGCTCTACACTCCAATATGATATCTGTGGCCATAAGT	0	0	999	0.0549451	0.91	0.054945	0.103852	2.71429	1	0.054945
100274921|F|0-38:A>C-38:A>C	TGCAGCATAGATGACATCTGAAGATTCCATTACAATGCCAAGAAAGCTAAATTCTCCTTCGAACACCTG	0	0	999	0.204301	0.93	0.204301	0.325124	8.04167	0.958333	0.172043
100274953|F|0-64:G>T-64:G>T	TGCAGCATCCATTGACAGTTATTACCAATATTGTGGATGCATGATGCATTTTCTTTTCCAATATTGCCC	27	1	2.62e-26	0.060241	0.83	0.060241	0.113224	5	1	0.012048
100274968|F|0-34:C>T-34:C>T	TGCAGCATGACCATAAAACATTTTATCATTTGCGTGAGATAGGAACAAGAAATGAGAATTTTTCTTCAC	0	0	999	0.0978261	0.92	0.097826	0.176512	3	0.954545	0.086957
100275005|F|0-56:A>C-56:A>C	TGCAGCATTGTCTTTATGGGACCACTTTCCCAACAGAATCCTGCTGGATGGAAGGACGCTCAAATCCAA	0	0	999	0.0638298	0.94	0.06383	0.119511	3.16667	1	0.042553
100275027|F|0-64:C>A-64:C>A	TGCAGCCAAAGTATACCTATTACATATATAATCCAATTGAATTTCAAGCCAGGCTCCCATGTGAAAATA	25	1	5.72e-18	0.0631579	0.95	0.063158	0.118338	3	1	0.052632
100275073|F|0-58:C>A-58:C>A	TGCAGCCAGGTTGCTTTCCTGCACCACTTTCGTTTGTCAACCGCCTTACTTCCTCCACATCATCCCATC	11	1	1.22e-24	0.0543478	0.92	0.054348	0.102788	2.6	1	0.054348
100275237|F|0-56:A>G-56:A>G	TGCAGCCTAAAATTCCACCATGCATTACAAGCAAAGGCAGTTGAAAAATCCCGCAAGGAACGCAATAGG	0	0	999	0.125	0.88	0.125	0.21875	10.6923	1	0.090909
100275331|F|0-51:A>G-51:A>G	TGCAGCGAATAAATGGCAAAGAAAATATTCCTCGACAGTTGAAGTGCAACAGCTATTTCCACCATCGCT	105	1	1.22e-24	0.12766	0.94	0.12766	0.222725	2.73333	0.958333	0.12766
100275359|F|0-29:G>C-29:G>C	TGCAGCGCATGTCTTATCTTGATAGAATTCGATAGAAAATAATCTTAGCACTGGCAATTGATAAACCTA	0	0	999	0.125	0.88	0.125	0.21875	4.30769	1	0.102273
100275393|F|0-60:C>T-60:C>T	TGCAGCGGATTGCAGATAAGGACTTGTGCGAATATTTGGTCAATAAAGTTCCCTATCCAATATGTCTAT	12	1	1.23e-19	0.0714286	0.98	0.071429	0.132653	2.625	0.96	0.061224
100275423|F|0-54:C>T-54:C>T	TGCAGCGTAGAAGCAATAATTTGAGGTAGCACAAGCTGTTGAAATTGAGTAATTTGGACCCATGAAGCC	0	0	999	0.106383	0.94	0.106383	0.190131	2.78571	1	0.085106
100275439|F|0-56:C>G-56:C>G	TGCAGCGTGCTTGAGGCGGATCTCGTCTAGCTATGGTGAACAGTATCCTTAGAATGGCAACTCATTTGC	0	0	999	0.377778	0.9	0.377778	0.470123	7.93333	0.952381	0.288889
100275829|F|0-14:T>C-14:T>C	TGCAGCTTTATAAACGAATTTGTTGCCAAGAGACTGGGGATGAAGACTTCCAAGGCCCCTACTCTTGCA	0	0	999	0.428571	0.98	0.428571	0.489796	14.46	0.961538	0.428571
100275899|F|0-68:C>T-68:C>T	TGCAGGAAACAAACAGAATTTGTTATGGAAAGGGATATTCTTATCCTTTTAGAAGCTCCCACTTGGACT	0	0	999	0.274725	0.91	0.274725	0.398503	6.8125	0.952381	0.230769
100276317|F|0-49:T>A-49:T>A	TGCAGGGAAGTAGCTCGAGGTGACAGATCCATAAGAGAATTCTTTTTCAATGTGCTTGTACTAATGATA	0	0	999	0.231707	0.82	0.231707	0.356038	9.09524	1	0.134146
100276386|F|0-60:A>G-60:A>G	TGCAGGGCTAGTCCATCAGAGTTTGTTATCCCGTTGGCCAAATATTACAAGGCCGTTTATGGCAACCAA	5	1	1.22e-24	0.0729167	0.96	0.072917	0.1352	3.5	1	0.072917
100276397|F|0-23:G>A-23:G>A	TGCAGGGGAGCCAAACCCAAAAAAAAATAACCACATCAAAATTGACTAACATTGAATGCTCCAAACAAA	0	0	999	0.305263	0.95	0.305263	0.424155	6.18182	0.958333	0.263158
100276407|F|0-43:T>G-43:T>G	TGCAGGGGGCTCGTGTTATATCTGCTTATGCAAAATTTCTTGAGGAGGCCCCTGAGCTTGTAAAAATCA	124	1	1.22e-24	0.0510204	0.98	0.05102	0.096835	7.14286	1	0.040816
100276408|F|0-42:A>C-42:A>C	TGCAGGGGGGCAGATGTTGATCTATAAATATTCTATTTCTCCCAATGAACCACACTGATACAAGAAATA	0	0	999	0.180723	0.83	0.180723	0.296124	4.3	0.954545	0.120482
100276420|F|0-63:C>A-63:C>A	TGCAGGGTAACTACAGCCTTATAGTTCTTTACAATCTACTTCAAAGCCTAGACAACACTATAGATTTAC	0	0	999	0.103448	0.87	0.103448	0.185493	6	0.956522	0.08046
100276452|F|0-47:C>T-47:C>T	TGCAGGGTTAGGGAATATCATGTAGATGGGTTTCGATTTGACCTTGCTACTGTTCTTTGTCGTGGAACA	133	1	7.35e-22	0.114583	0.96	0.114583	0.202908	3.5	1	0.104167
100276607|F|0-65:C>A-65:C>A	TGCAGGTGGGTTTTTATAATTTGAGACATGTGAAGGTAAATTATTAGGAGGATATAAGCTATGTAATAA	0	0	999	0.0568182	0.88	0.056818	0.10718	4	1	0.056818
100276615|F|0-9:A>G-9:A>G	TGCAGGTGTGCACAAAAATAATCAACCAAACCAAGCGGAGGAGAAGAAAAAGGATGGCAGAGGATATGA	0	0	999	0.189474	0.95	0.189474	0.307147	8.77273	1	0.189474
100276615|F|0-51:G>C-51:G>C	TGCAGGTGTACACAAAAATAATCAACCAAACCAAGCGGAGGAGAAGAAAAACGATGGCAGAGGATATGA	0	0	999	0.166667	0.96	0.166667	0.277778	8.1	0.961538	0.15625
100276632|F|0-31:C>A-31:C>A	TGCAGGTGTTGCAGAAGGTTCTATGGATGAGAGATTTGCTGGCGGAGAAACTGGAGTTGCTGAGGAATT	0	0	999	0.11828	0.93	0.11828	0.208579	4	1	0.107527
100276706|F|0-59:C>G-59:C>G	TGCAGGTTTGTGTTGCTTCCCATTCAACTTCAGTCTCTCATTGAATTCTTACAATGGTTGCATTCAATT	0	0	999	0.21875	0.96	0.21875	0.341797	5.16	0.961538	0.21875
100276736|F|0-51:A>C-51:A>C	TGCAGTAAAACGGTAGGCTATTTGCTTTTAGGTAGGAGGCGCGAGTATGCTCTATAATAAAGTAGAACT	0	0	999	0.0714286	0.98	0.071429	0.132653	5.11111	0.961538	0.071429
100276759|F|0-38:A>T-38:A>T	TGCAGTAAATTGATTAGTCTTGTGGGTATAATAAGATATTTCTAACATTATCGCAGATTTTCAGTTTAT	0	0	999	0.0752688	0.93	0.075269	0.139207	3.75	0.96	0.053763
100277068|F|0-47:G>C-47:G>C	TGCAGTCAGGTGTCCTAGAAAGTCAAAATTTGAAGGCTCTTCGTGGTCATCAAATGAGGAGCCCTGAGT	0	0	999	0.0625	0.96	0.0625	0.117188	3.66667	0.961538	0.0625
100277235|F|0-16:C>T-16:C>T	TGCAGTGAGAAATGTGTGAAGGAGACTGAAACAGTGACAATTCTCCTCTCTCCCATATTAGAAGGTAGC	0	0	999	0.122449	0.98	0.122449	0.21491	5.5	0.961538	0.112245
100277693|F|0-39:C>T-39:C>T	TGCAGTTGTTTTACATAATTACAATCCAACGAATCCAATTTGGATTATTCCTACAAGAACTTACAGATC	0	0	999	0.060241	0.83	0.060241	0.113224	7.6	0.95	0.060241
100278827|F|0-53:C>T-53:C>T	TGCAGACTTCCAAATTAGATGCTATCCAAAATGTGGAAATCAAGTTAGCCCAATATTGTTGCATGCCTA	0	0	999	0.457831	0.83	0.542169	0.496444	22.4643	1	0.253012
100280383|F|0-26:C>T-26:C>T	TGCAGCCTGACTCACATTCTTCGCTGTCCATTCTATAGCATAATCTGTGATTTCTCTGCTTGCATGAAC	0	0	999	0.191489	0.94	0.191489	0.309642	3.9	1	0.138298
100283414|F|0-53:T>C-53:T>C	TGCAGTTAGTTTATAACACTTGGTATGACTGGACCAAACAATAGCTAAGCACACTGCAACTCAAGTATT	0	0	999	0.45	0.8	0.55	0.495	6.93103	1	0.3375
100301044|F|0-45:G>A-45:G>A	TGCAGAAAAATTTCAACTCCATTAGTAAGTATTTTGGATATTTGGAGATGTATCTTTACAGATCGGAAG	0	0	999	0.16129	0.93	0.16129	0.270552	9.25	1	0.139785
100301055|F|0-22:A>G-22:A>G	TGCAGAAAAGCTGAACAATATGGCAGCACAAACAATCCG	0	0	999	0.464646	0.99	0.464646	0.4975	16.614	0.961538	0.434343
100301111|F|0-29:C>T-29:C>T	TGCAGAAAGCATGCAATTAGTGGTTGCACTTTTTGTTCCAGTAATTTTTCCG	0	0	999	0.153061	0.98	0.153061	0.259267	15.579	0.961538	0.142857
100301125|F|0-27:A>C-27:A>C	TGCAGAAAGCTAGTGTCTAGAGGAGAGCAGACATCATCAATCTCTGCATCTCCG	0	0	999	0.326087	0.92	0.326087	0.439509	6.94118	0.956522	0.293478
100301141|F|0-11:C>T-11:C>T	TGCAGAAATTCTAATTTTCCTTAGATAGAAAGGTGTGATCTGCATGCTTTCCCTTTACAGATCGGAAGA	0	0	999	0.106383	0.94	0.106383	0.190131	4.5	1	0.085106
100301156|F|0-26:C>A-26:C>A	TGCAGAAATTTTGTGTGACCCGTCATAAAAAAGGTACATCTTTCTGCTGTTCCG	0	0	999	0.0537634	0.93	0.053763	0.101746	8.6	0.96	0.053763
100301163|F|0-24:T>A-24:T>A	TGCAGAACAAATGAAGACAATCAGAGCAAACTTGATTCCG	0	0	999	0.290323	0.93	0.290323	0.412071	8.71875	0.958333	0.27957
100301190|F|0-16:A>T-16:A>T	TGCAGAACCTGTATTTTGCAAGGATGATCACCTTCTATCCG	0	0	999	0.0918367	0.98	0.091837	0.166805	12.3636	0.961538	0.091837
100301201|F|0-28:C>T-28:C>T	TGCAGAACTCAATACGGAATGCCTACGCTATGGGGAAGTCCG	0	0	999	0.0909091	0.88	0.090909	0.165289	7.11111	1	0.079545
100301213|F|0-38:C>T-38:C>T	TGCAGAACTTGTCATCTTTGCAATATCTCCTCCTTCAATAAAACAACTCCG	0	0	999	0.360825	0.97	0.360825	0.46126	13.1739	0.961538	0.360825
100301216|F|0-18:T>C-18:T>C	TGCAGAAGAACTGTAACGCATGACAACTTGGTAGAAAGTTTTTTTGAATTTTATTACAGATCGGAAGAG	0	0	999	0.161616	0.99	0.161616	0.270993	12.9524	1	0.161616
100301225|F|0-45:C>A-45:C>A	TGCAGAAGCCAGTAAGCAACCTGCAATAGCACACACAAAAACAGCAAGTCCG	104	1	2.05e-15	0.0612245	0.98	0.061224	0.114952	8.2	1	0.061224
100301225|F|0-47:G>A-47:G>A	TGCAGAAGCCAGTAAGCAACCTGCAATAGCACACACAAAAACAGCCAATCCG	104	1	5.7e-16	0.193878	0.98	0.193878	0.312578	8.27273	0.961538	0.193878
100301228|F|0-16:G>C-16:G>C	TGCAGAAGCCTTCTCTCATTCTTCAATTTAGAGAGCATCCG	0	0	999	0.175258	0.97	0.175258	0.289085	7.3	1	0.175258
100301241|F|0-23:C>T-23:C>T	TGCAGAAGAAAAAAAAAGCACAATCGTACAAAGAACCTCCG	0	0	999	0.0744681	0.94	0.074468	0.137845	6.5	1	0.06383
100301289|F|0-6:A>T-6:A>T	TGCAGATTGCGTCGTCTCTTTGTCACTAACTTTTCCG	0	0	999	0.353535	0.99	0.646465	0.457096	21.2593	1	0.646465
100301297|F|0-6:A>T-6:A>T	TGCAGATTGTTGCACTTTCACACCAAAGGACTGGATTTTCCG	0	0	999	0.294737	0.95	0.294737	0.415734	12.8421	0.958333	0.273684
100301307|F|0-29:A>T-29:A>T	TGCAGAATTCCATGACCTTCACAGGAAAATTCATCCG	0	0	999	0.0549451	0.91	0.054945	0.103852	19.1429	1	0.054945
100301323|F|0-30:T>G-30:T>G	TGCAGAATTTGATGATAAGGACGTGTTTTTGGGGGGCTATCTCAACTTAATCCG	0	0	999	0.0729167	0.96	0.072917	0.1352	4.88889	0.956522	0.0625
100301325|F|0-23:C>A-23:C>A	TGCAGAATTTGGCTTCGAAAGATAAGTCAAGGCTGTCGGAACCTGTCCG	0	0	999	0.242424	0.99	0.242424	0.367309	9.17647	1	0.242424
100301356|F|0-31:G>A-31:G>A	TGCAGACCACTCCTCCGCCTTGCCTGTCAAGAAGACACAAAAAGATCTTCCG	8	1	2.65e-14	0.115789	0.95	0.115789	0.204765	13.2857	1	0.105263
100301372|F|0-18:T>C-18:T>C	TGCAGACCGCAAAAAGGACTGTTAGTTTGAATTTTTATTCCG	0	0	999	0.0638298	0.94	0.06383	0.119511	6.5	0.96	0.06383
100301384|F|0-21:T>G-21:T>G	TGCAGATGCAGTTCGTCGAGTGGCCAGCAGGGGAACAGGGGCATTCCG	0	0	999	0.138298	0.94	0.138298	0.238343	8.8	0.96	0.12766
100301430|F|0-25:A>G-25:A>G	TGCAGAGAATAGCACTTGGTAAGCCGCGAATCCG	0	0	999	0.166667	0.84	0.166667	0.277778	10.4375	0.958333	0.142857
100301432|F|0-57:G>C-57:G>C	TGCAGAGAATAGTATTGGAATAGTAATAAAGTGAGTTATATGGTTATTTTTTCAGTGCAGATCGGAAGA	0	0	999	0.453488	0.86	0.453488	0.495673	9.69811	0.952381	0.27907
100301435|F|0-15:A>T-15:A>T	TGCAGAGAATGAAACTTGAAGGCAAATAATTACCTAATAACACTATATCCG	0	0	999	0.1375	0.8	0.1375	0.237187	8	0.95	0.075
100301441|F|0-37:T>C-37:T>C	TGCAGAGACCAAAGGAAAGGCAATTAGCCAGGATAAACGGAAATTACAAATCCG	0	0	999	0.306122	0.98	0.693878	0.424823	17.1798	0.961538	0.612245
100301444|F|0-24:G>A-24:G>A	TGCAGAGAGAGACGAAGAAGTACAAATGAATTGGTAAAACAGACTGTAGGCCTAGATTACAGATCGGAA	0	0	999	0.105263	0.95	0.105263	0.188366	7.9	0.958333	0.105263
100301465|F|0-13:T>C-13:T>C	TGCAGAGCAGAGGCACAACACATATCACTGAAAAATAATGCAGATATCCG	0	0	999	0.0515464	0.97	0.051546	0.097779	9.85714	1	0.051546
100301484|F|0-21:C>T-21:C>T	TGCAGAGCTTGTACAGAAGGGTCCGTCTGTGTTGATGCGCATTTGTGCTTAGAACTTACAGATCGGAAG	0	0	999	0.184783	0.92	0.184783	0.301276	5.31818	0.96	0.173913
100301506|F|0-11:G>A-11:G>A	TGCAGAGGCTAACTCTTCTCGTAGAGCCTGATAAAACAGTAACACCAATCCG	0	0	999	0.247423	0.97	0.247423	0.372409	9.87097	1	0.247423
100301509|F|0-19:G>A-19:G>A	TGCAGAGGGCCCCAAAAACACTAACTTCTTTATCAGAATCTCATCCG	0	0	999	0.210526	0.95	0.210526	0.33241	9.13636	1	0.178947
100301517|F|0-39:A>C-39:A>C	TGCAGAGGTTGTCTTTAGTGGAAAGGCTCAACCAGGTTCCCTGCAACTGATGTTACAGATCGGAAGAGC	0	0	999	0.0674157	0.89	0.067416	0.125742	7.85714	0.958333	0.044944
100301536|F|0-50:C>A-50:C>A	TGCAGAGTTATTGCCATAATTATTGAGAAGTCGTGGGATCAAATTTGGAAAATGTTTACAGATCGGAAG	0	0	999	0.474747	0.99	0.525253	0.498725	23.9552	0.961538	0.515152
100301556|F|0-31:A>G-31:A>G	TGCAGATAATTGAAAATGCTGAATGGATTCGGAGCAAAGCAGTCTTGTCCG	106	1	3.29e-13	0.193548	0.93	0.193548	0.312175	6.95	0.954545	0.182796
100301565|F|0-6:T>G-6:T>G	TGCAGAGAGATTTTTTGGTTGCTTACTTTGATTGGGTAAAAGCAAAAATATAATTTACAGATCGGAAGA	0	0	999	0.208333	0.96	0.208333	0.329861	8.95652	0.961538	0.208333
100301573|F|0-20:C>A-20:C>A	TGCAGATAGGGCTTGGGAGTATTATCATTGCAAATTCAAAATAATCCG	0	0	999	0.348315	0.89	0.348315	0.453983	9.45714	1	0.235955
100301579|F|0-45:C>A-45:C>A	TGCAGATATGCTATGTAGGATCACATAGAGTAATTCAACTATAAAAGAGTTCCG	0	0	999	0.091954	0.87	0.091954	0.166997	12.6	0.952381	0.045977
100301630|F|0-10:T>G-10:T>G	TGCAGATGCTGGGATGTTTGAATCACAATAATTTTGTTGGATTCAATAGGTATGCTTTTACAGATCGGA	0	0	999	0.0625	0.96	0.0625	0.117188	16	1	0.0625
100301644|F|0-10:A>T-10:A>T	TGCAGATGGGTAAAACCCAAATCTGGGTGGACTAAGTCCG	0	0	999	0.0581395	0.86	0.05814	0.109519	5.66667	1	0.046512
100301655|F|0-6:T>G-6:T>G	TGCAGAGGTACTGGAGGAACTACGTATCAGCAAGCAAAAACTGGTACAATCCG	0	0	999	0.175258	0.97	0.175258	0.289085	9.75	1	0.164948
100301660|F|0-12:G>A-12:G>A	TGCAGATGTTGCAAAATCTCAGGTGCTAATCCTTGTTATTTTGTTTTCCG	0	0	999	0.0520833	0.96	0.052083	0.098741	10.125	1	0.052083
100301673|F|0-35:C>A-35:C>A	TGCAGATTCATCACTTGTTTCTCCTGATGCATCCTATTCCTCCAACTTCCG	0	0	999	0.474227	0.97	0.474227	0.498671	8.3	0.96	0.463918
100301687|F|0-26:G>C-26:G>C	TGCAGATTGAAATCAACTTTAGCCTGCTTTTTAGCTAACATAATTCCG	0	0	999	0.320988	0.81	0.679012	0.435909	12.8143	0.954545	0.320988
100301688|F|0-18:G>A-18:G>A	TGCAGATTGAAGGACTCCACACGTGATCAGTTCGAACAAGATCATCCG	0	0	999	0.139785	0.93	0.139785	0.24049	7.46667	0.958333	0.139785
100301705|F|0-19:C>A-19:C>A	TGCAGATTTCCCACTCTGCAATCACAACATCACGCCATGCAATCATTAGCATCCG	0	0	999	0.0909091	0.99	0.090909	0.165289	8.41667	1	0.090909
100301725|F|0-39:C>T-39:C>T	TGCAGATTTTTTGGGGCTGTAGGCGAAGACCTGCCAAGTTGCATAACATGATCCG	0	0	999	0.22449	0.98	0.22449	0.348188	12.4615	1	0.22449
100301772|F|0-15:A>C-15:A>C	TGCAGCAAGCTAAACCAAAGGATTCACTTGCGTGAGCTGATTGTTTGTTCAAACTTTTACAGATCGGAA	0	0	999	0.0879121	0.91	0.087912	0.160367	16.1111	1	0.054945
100301777|F|0-8:G>T-8:G>T	TGCAGCAATTGATGTTGAAATAAGGACTTCCATCATATCCG	0	0	999	0.193878	0.98	0.193878	0.312578	10.32	1	0.193878
100301797|F|0-28:G>A-28:G>A	TGCAGCAATGCCTTTTTTTAGAAGCGTCATTGGAATTTCCG	0	0	999	0.193182	0.88	0.193182	0.311725	11.5	0.954545	0.181818
100301802|F|0-13:A>C-13:A>C	TGCAGCAATGCTGCGCTCCTAGCTGATAATTGTCCG	0	0	999	0.145833	0.96	0.145833	0.249132	9	0.961538	0.145833
100301833|F|0-22:A>C-22:A>C	TGCAGCACTCACATATATTGCTCCTGGCATGTGCTTCCTTTGATTCCG	0	0	999	0.391753	0.97	0.391753	0.476565	9.94444	0.961538	0.391753
100301834|F|0-12:G>A-12:G>A	TGCAGCACTCTCATACTCTTGGTTGTACACATCCG	0	0	999	0.42268	0.97	0.57732	0.488043	10.5946	0.961538	0.56701
100301840|F|0-50:A>T-50:A>T	TGCAGCAGAAACCTTTATCCTCAATTGTCTAGCCACGTCTTCATCCAAAATACTTACAGATCGGAAGAG	0	0	999	0.488095	0.84	0.511905	0.499717	11.9636	0.95	0.345238
100301869|F|0-29:T>C-29:T>C	TGCAGCAGCCGTATAACCACAAAACCTATCATTTCCG	0	0	999	0.0510204	0.98	0.05102	0.096835	10	0.961538	0.040816
100301875|F|0-22:G>A-22:G>A	TGCAGCAGCTTCTAGCTCCATCACCTCAGATCCG	0	0	999	0.134021	0.97	0.134021	0.232118	5.14286	0.961538	0.134021
100301881|F|0-31:T>A-31:T>A	TGCAGCAGGAAGCTAGAATGCTGCTGCAAAAAAATTGAAATGCAATTCCG	0	0	999	0.333333	0.93	0.666667	0.444444	8.82051	0.958333	0.537634
100301886|F|0-24:C>T-24:C>T	TGCAGCAGGGAGGGCGTTGGTCGATCAGTATTTCCG	0	0	999	0.489796	0.98	0.510204	0.499792	13.2167	0.961538	0.510204
100301895|F|0-17:G>A-17:G>A	TGCAGCAGGTTGTTCTTATCTTTGTACTTATTTGTCGGTTTTTATCCG	0	0	999	0.141414	0.99	0.141414	0.242832	12.8333	0.961538	0.141414
100301948|F|0-44:G>A-44:G>A	TGCAGCATTGTTGCAAACAACAAAGAGAACAATGACACTTCAAAACAGTATCCG	0	0	999	0.230769	0.91	0.230769	0.35503	12.2727	1	0.208791
100301958|F|0-20:G>A-20:G>A	TGCAGCCAAAGCTCAAACAGAACATTTGATACTTGCATTTTAGAATAAGAAATTACAGATCGGAAGAGC	0	0	999	0.17	1	0.83	0.2822	24.5566	1	0.8
100301958|F|0-31:C>T-31:C>T	TGCAGCCAAAGCTCAAACAGGACATTTGATATTTGCATTTTAGAATAAGAAATTACAGATCGGAAGAGC	0	0	999	0.4	1	0.6	0.48	19.7945	0.961538	0.57
100301964|F|0-11:G>A-11:G>A	TGCAGCCAACAATGCAGCACAACACCATCCG	0	0	999	0.0705882	0.85	0.070588	0.131211	3.16667	1	0.035294
100301995|F|0-23:G>A-23:G>A	TGCAGCCATCCACAGCAAACCCGAGGAATACGACCTATTGGTACCTATCCG	0	0	999	0.0816327	0.98	0.081633	0.149938	8.33333	0.961538	0.081633
100302012|F|0-10:T>A-10:T>A	TGCAGCCATTATGGAGTTTTCGTTTTGTGTGTTCTTTTTTTCCG	0	0	999	0.255102	0.98	0.255102	0.38005	13.6667	0.961538	0.255102
100302046|F|0-42:C>T-42:C>T	TGCAGCCTCCTCTCCTATTCTGGCTAACATAACGTCTGTTTTTTCTGCTTGTTGATTACAGATCGGAAG	0	0	999	0.141304	0.92	0.141304	0.242675	6.64286	0.961538	0.108696
100302057|F|0-12:T>C-12:T>C	TGCAGCCTTCTACGCATCACCAACGAAAAGATCCG	0	0	999	0.191919	0.99	0.808081	0.310172	31.4757	1	0.79798
100302060|F|0-40:A>G-40:A>G	TGCAGCCTTGAAGCTGGAAGAACTCTCAGTGATTACCTGTGATTCAAGTGATCCG	0	0	999	0.131313	0.99	0.131313	0.22814	16.0625	1	0.121212
100302068|F|0-5:C>G-5:C>G	TGCAGGGAAAGTTTCATTGAAGTCCGCACCAGTCTGTTGAGAATATCCCTCCG	0	0	999	0.0707071	0.99	0.070707	0.131415	8.77778	0.958333	0.070707
100302093|F|0-5:C>T-5:C>T	TGCAGTGGCGGATGCAGCGTTCCG	0	0	999	0.0652174	0.92	0.065217	0.121928	4	1	0.065217
100302108|F|0-45:G>T-45:G>T	TGCAGCTAATGATGCAAAGAGAGCAGCAATGGAAGGTGATGTCCATCACAAATCTGTTACAGATCGGAA	0	0	999	0.309278	0.97	0.309278	0.427251	17.5263	0.961538	0.298969
100302138|F|0-13:C>A-13:C>A	TGCAGCTCAAAATACAACAAGAAAAAAAAAACAAAAACAAAGTTGAGAAATATTACAGATCGGAAGAGC	0	0	999	0.154639	0.97	0.154639	0.261452	5.36842	0.96	0.14433
100302139|F|0-40:T>A-40:T>A	TGCAGCTCAATCATCTCTCGAAGAGTCGGTGATTACAAAAATTTTTATATTTTTTTACAGATCGGAAGA	0	0	999	0.395349	0.86	0.395349	0.478096	7.39535	1	0.325581
100302166|F|0-11:T>C-11:T>C	TGCAGCTGATCCGTTTCCTTTGATTTTTTATTTATTTGAATATGAATCCG	0	0	999	0.12766	0.94	0.12766	0.222725	6.23529	1	0.117021
100302217|F|0-5:C>T-5:C>T	TGCAGTTGTTACTTTATCCCTTGAAGGAAAAGCAAAGTTAGGATATATCCG	53	1	4.26e-12	0.0531915	0.94	0.053191	0.100724	9.14286	0.96	0.053191
100302226|F|0-35:A>C-35:A>C	TGCAGCTTCACCAGATTCTGATTCTAGAAACTGATCGAAGCATAATTCCG	0	0	999	0.247423	0.97	0.247423	0.372409	11.875	1	0.247423
100302248|F|0-29:G>A-29:G>A	TGCAGCTTGCTTCTTGTCCAAAATGAAAAAGATCCG	0	0	999	0.333333	0.93	0.333333	0.444444	14.5897	0.958333	0.290323
100302263|F|0-19:T>G-19:T>G	TGCAGCTTTATTTGGTTTAGTTGCTTGCAATTTCATGCTTATCCG	0	0	999	0.10101	0.99	0.10101	0.181614	11.2857	1	0.10101
100302264|F|0-33:G>T-33:G>T	TGCAGCTTTCAAAGCTCTCCTTGGTCAGAAGGATCTGTGAAAGGAGAAGCATCCG	-3	1	2.3e-15	0.107527	0.93	0.107527	0.19193	9.13333	0.96	0.086022
100302272|F|0-32:C>T-32:C>T	TGCAGCTTTCTGGGTATGTCTAAAGATCCTAATTTCCG	0	0	999	0.347368	0.95	0.347368	0.453407	7.29268	0.958333	0.336842
100302295|F|0-17:G>A-17:G>A	TGCAGGAAATATGAATGACAGAGAGCTGTATGACTTGATCCG	0	0	999	0.0721649	0.97	0.072165	0.133914	9.5	0.961538	0.072165
100302342|F|0-22:T>C-22:T>C	TGCAGGACGTGGAGACAATTCACGTGTCAAACGAGTTGCTTCCG	0	0	999	0.114943	0.87	0.114943	0.203461	6.33333	1	0.103448
100302348|F|0-12:A>T-12:A>T	TGCAGGAGAGAATGCAAACTTGATGAAGCAAGACAATCCG	0	0	999	0.102041	0.98	0.102041	0.183257	15.0833	1	0.102041
100302362|F|0-6:A>G-6:A>G	TGCAGGGGGCAACCAAGCAGATGGTTCAGGAAATTCCAGTCCTTTCCG	0	0	999	0.28866	0.97	0.28866	0.410671	9.63889	0.961538	0.28866
100302373|F|0-21:G>C-21:G>C	TGCAGGAGTCATTTTAGGTGACCGTTCATCATTCTGACTTTGAAATCCG	0	0	999	0.257732	0.97	0.742268	0.382612	13.5934	0.961538	0.742268
100302391|F|0-11:G>A-11:G>A	TGCAGGATCAAAAACACCAGCTCTCTGCTGAGAGACGACATCTCCG	0	0	999	0.0618557	0.97	0.061856	0.116059	8.85714	1	0.051546
100302400|F|0-25:G>A-25:G>A	TGCAGGATGAACCACTTTCACAGGAAAAGCATTGTCCG	0	0	999	0.0515464	0.97	0.051546	0.097779	10	1	0.051546
100302400|F|0-28:G>A-28:G>A	TGCAGGATGAACCACTTTCACAGGAGAAACATTGTCCG	0	0	999	0.381443	0.97	0.381443	0.471889	9.65957	0.961538	0.381443
100302406|F|0-26:T>G-26:T>G	TGCAGGATTCCCTTCACTCTTCCAAGGAAAGGATTGTTGTTGAATTGCCAATCCG	5	1	4.93e-17	0.387755	0.98	0.387755	0.474802	9.84783	0.961538	0.387755
100302468|F|0-31:C>A-31:C>A	TGCAGGCCTGCTCGAGGATCCGATCCCTCGAAACGATCCG	0	0	999	0.479592	0.98	0.520408	0.499167	17.8889	0.96	0.5
100302483|F|0-10:A>G-10:A>G	TGCAGGCGTTGTTCCCAAAGTAGTTGAAGGTCCG	0	0	999	0.231579	0.95	0.231579	0.3559	4.96552	0.958333	0.210526
100302499|F|0-26:T>C-26:T>C	TGCAGGCTGGGATTTATTATTGATTTCCTTTCCAAGGCCACATCCG	0	0	999	0.173469	0.98	0.173469	0.286756	7.10526	0.961538	0.173469
100302516|F|0-18:C>T-18:C>T	TGCAGGGATGATGCTGGCTAACTTGTTTGTACAGAAAGATCCG	0	0	999	0.0736842	0.95	0.073684	0.13651	8.75	1	0.063158
100302563|F|0-6:T>C-6:T>C	TGCAGGCAAACAGTAAAACCACTGAAAGATTGGACAGGAAGTCCG	0	0	999	0.357143	0.98	0.357143	0.459184	13.0426	0.961538	0.357143
100302577|F|0-32:T>C-32:T>C	TGCAGGTACATATCAAAGTCAATGGCCTTGCACGAAGGTTACAATTTCTCGCATATTACAGATCGGAAG	0	0	999	0.38	1	0.62	0.4712	19.7468	0.961538	0.6
100302625|F|0-12:A>G-12:A>G	TGCAGGTGAGCCGGGAGACATCTCAGATCTGCTGGAAATCCG	0	0	999	0.206186	0.97	0.206186	0.327346	10.5172	1	0.206186
100302639|F|0-37:C>G-37:C>G	TGCAGGTGGCCACTCTCAAAGGGACTCTTGTCTTGAAGGGCGCCTATTGCTCCG	0	0	999	0.0609756	0.82	0.060976	0.114515	4.8	1	0.02439
100302649|F|0-15:C>T-15:C>T	TGCAGGTGTGGGAACTTTGGGAATAGCAAATCGTCCG	0	0	999	0.329897	0.97	0.670103	0.44213	12.9651	0.961538	0.659794
100302649|F|0-23:T>C-23:T>C	TGCAGGTGTGGGAACCTTGGGAACAGCAAATCGTCCG	0	0	999	0.145833	0.96	0.145833	0.249132	9.5625	0.961538	0.145833
100302663|F|0-9:A>G-9:A>G	TGCAGGTTCGTGAGCTGGAAGCACAATCAGATGGAACCGAAAATAAAAATCCG	9	1	5.93e-16	0.102041	0.98	0.102041	0.183257	21	1	0.091837
100302666|F|0-26:T>C-26:T>C	TGCAGGTTCCTGTTAGTGTGTTTTTGCCATAATTGAAAAGATCCG	0	0	999	0.309278	0.97	0.309278	0.427251	15.7297	1	0.298969
100302666|F|0-40:A>T-40:A>T	TGCAGGTTCCTGTTAGTGTGTTTTTGTCATAATTGAAAAGTTCCG	0	0	999	0.183673	0.98	0.816327	0.299875	28.598	0.961538	0.795918
100302688|F|0-18:T>C-18:T>C	TGCAGGTTTTCCTGAGACCAAGGTCCTGTTTAGTTTTGCTATTGTTTTCCG	0	0	999	0.171717	0.99	0.171717	0.284461	15.5263	0.961538	0.171717
100302709|F|0-36:T>C-36:T>C	TGCAGTAACACTTTGGAAGCACATACAATAACATCGCCTAAGTTTTCCG	0	0	999	0.42268	0.97	0.42268	0.488043	20.7736	0.961538	0.412371
100302719|F|0-12:A>T-12:A>T	TGCAGTAAGCAATTTCCATTCCTACATATCCTCTGCCAAGCTCGTCCG	0	0	999	0.122449	0.98	0.122449	0.21491	7.66667	1	0.122449
100302723|F|0-39:T>A-39:T>A	TGCAGTAATAGCCAGAAACTATGTTGGAATCACTTCCACATCATTCCG	152	1	2.88e-13	0.185567	0.97	0.185567	0.302264	13.619	0.961538	0.185567
100302732|F|0-15:C>G-15:C>G	TGCAGTAATTGACTTGAGATTTGGACGACTTGGTCCG	0	0	999	0.0515464	0.97	0.051546	0.097779	4.66667	1	0.051546
100302740|F|0-19:T>C-19:T>C	TGCAGTACGATTTCTTGCCCGCGTTTGGAGATGTTGGAGATCCG	0	0	999	0.440476	0.84	0.440476	0.492914	10.3111	0.952381	0.321429
100302740|F|0-26:G>A-26:G>A	TGCAGTACGATTTCTTGCCTGCGTTTAGAGATGTTGAAGATCCG	0	0	999	0.2	0.8	0.2	0.32	9.31579	1	0.125
100302763|F|0-11:T>A-11:T>A	TGCAGTAGCATATTTTTTTTGAAACTGATGGACAAAAGTGTCCG	0	0	999	0.346939	0.98	0.346939	0.453145	10.0714	0.961538	0.346939
100302765|F|0-28:C>T-28:C>T	TGCAGTAGGACCATTTGTGAAAATGTGATGAATCCG	0	0	999	0.4	0.85	0.6	0.48	9.54545	0.95	0.423529
100302781|F|0-18:C>G-18:C>G	TGCAGTATAATTTTCCTCGAATGCACAAGCAAACTTTGTTCCG	0	0	999	0.292929	0.99	0.292929	0.414243	9.35294	0.961538	0.282828
100302796|F|0-27:G>C-27:G>C	TGCAGTATTCTTATTACTGCCTGAGATCGTGAATTGGTTTTGATCTCCG	0	0	999	0.0816327	0.98	0.081633	0.149938	5.9	1	0.081633
100302821|F|0-15:G>C-15:G>C	TGCAGTCAACTTGAACACCGGTTATTGGGAGAGAACTGTCCG	0	0	999	0.0595238	0.84	0.059524	0.111961	4	0.952381	0.047619
100302824|F|0-5:T>A-5:T>A	TGCAGACAAGTGGATCACTCTATGGAGCCTTGATTGGTTCGGTATTGGCATTCCG	31	1	2.3e-15	0.0505051	0.99	0.050505	0.095909	9.42857	1	0.050505
100302866|F|0-22:T>C-22:T>C	TGCAGTCCCAACATCACCTCCACCCACAATGCCTCCG	0	0	999	0.185567	0.97	0.814433	0.302264	13.0495	0.96	0.752577
100302876|F|0-21:C>T-21:C>T	TGCAGTCCTTGTTAGTAATGATAACAAATAGTACTGCTTGCCGTCGAGAAGAGAAGTTACAGATCGGAA	0	0	999	0.206522	0.92	0.206522	0.327741	9.25	0.956522	0.195652
100302886|F|0-7:G>T-7:G>T	TGCAGTCTCAAAGTTGGCCTAAAAGGACATCTAGGCATTTATTCCG	0	0	999	0.193878	0.98	0.806122	0.312578	20.2653	1	0.714286
100302887|F|0-11:A>T-11:A>T	TGCAGTCTCAATGTTGGCCTAAAAGGACATCTAGGCATTTATTCCG	0	0	999	0.164706	0.85	0.164706	0.275156	16.4	1	0.117647
100302898|F|0-35:C>T-35:C>T	TGCAGTCTCATGAAAAGGTTTTTCGTGTAAAAAGTTTCTTTTATTGATTATTTTACAGATCGGAAGAGC	0	0	999	0.113636	0.88	0.113636	0.201446	11.5	1	0.102273
100302899|F|0-36:A>G-36:A>G	TGCAGTCTCTAGTCTTGTATCAAAAGGGGCATTCCAGGAAGAGGTCCG	0	0	999	0.357143	0.98	0.357143	0.459184	11.093	0.961538	0.357143
100302902|F|0-7:T>C-7:T>C	TGCAGTCCGAGCAATGAGCAAAGTTTAGTACATGTTAGTCCG	0	0	999	0.0978261	0.92	0.097826	0.176512	6.2	1	0.086957
100302910|F|0-30:C>T-30:C>T	TGCAGTCTTGACCTAAGAATCAGAAACATATGTCCACCACATTTTCCG	123	1	2.88e-13	0.113636	0.88	0.113636	0.201446	12.7857	1	0.102273
100302912|F|0-8:T>C-8:T>C	TGCAGTCTCTGGCTAATGTATGTCAGTAACGCTGCACATCCG	0	0	999	0.15625	0.96	0.15625	0.263672	8.68421	0.961538	0.145833
100302920|F|0-29:G>A-29:G>A	TGCAGTGAAACATGCATCTCCTCGTCCGAACCATTCCTCCG	0	0	999	0.21875	0.96	0.21875	0.341797	6.08333	0.961538	0.21875
100302926|F|0-10:G>A-10:G>A	TGCAGTGAAGAATCAAGTTTGAATAGCCCACATTGCCTATTTATCCG	58	1	3.55e-12	0.23	1	0.77	0.3542	21.2178	1	0.75
100302926|F|0-25:G>A-25:G>A	TGCAGTGAAGGATCAAGTTTGAATAACCCACATTGCCTATTTATCCG	0	0	999	0.26	1	0.26	0.3848	12.9118	1	0.24
100302940|F|0-34:G>A-34:G>A	TGCAGTGACACATGGGCATCAAGCGTCGGTGACGATCTGCCACAAACCACCCCAAAATCCG	0	0	999	0.210526	0.95	0.210526	0.33241	5.46154	0.96	0.210526
100302942|F|0-25:G>A-25:G>A	TGCAGTGACAGGTGGATAGTTTGGTATGGCTTTCCG	0	0	999	0.479592	0.98	0.479592	0.499167	10.322	0.961538	0.479592
100302957|F|0-45:C>T-45:C>T	TGCAGCGAGGGCATAGCTGCTGTTCTTGGTTGTCGTTCTGTTTGATCCTATCCG	0	0	999	0.414634	0.82	0.414634	0.485425	7.21951	0.954545	0.268293
100302983|F|0-19:T>G-19:T>G	TGCAGTGCCTCTCTCTCGGGAACTTTCTTCTAATCCG	0	0	999	0.0860215	0.93	0.086022	0.157244	9.5	0.961538	0.086022
100303066|F|0-23:G>T-23:G>T	TGCAGTGTCTTTCGGGGTTAGGCTTATGGGGAAAATTTGTTCCG	0	0	999	0.117021	0.94	0.117021	0.206655	17.3846	0.958333	0.095745
100303099|F|0-31:G>T-31:G>T	TGCAGTTACCGAGAAGCAAGAACCCAAATTTTTCCG	0	0	999	0.419355	0.93	0.419355	0.486993	15.9787	0.958333	0.365591
100303101|F|0-6:T>C-6:T>C	TGCAGTCACTGCTCTGGCTGTTACTTATCTTGAAGTTCCG	0	0	999	0.097561	0.82	0.097561	0.176086	8.36364	1	0.060976
100303112|F|0-46:T>C-46:T>C	TGCAGTTAGCAGAAGTAAGAGACTTGTCCTTCATGAACCAATTAGACGATTATCTGTTTACAGATCGGA	0	0	999	0.175258	0.97	0.175258	0.289085	7.66667	0.961538	0.175258
100303133|F|0-39:T>C-39:T>C	TGCAGTTATTTTACTTCTGACAATGTTGCTATCGAATTGCATTATTCCG	0	0	999	0.459184	0.98	0.459184	0.496668	10.8621	0.961538	0.459184
100303138|F|0-27:G>A-27:G>A	TGCAGTTCAAATGGGCACACCAACCCCAACCAGACGTTTCCG	0	0	999	0.15	1	0.15	0.255	18.8889	1	0.15
100303155|F|0-12:C>G-12:C>G	TGCAGTTCATTTGACTGATTCGATCAATTGGTTCCG	0	0	999	0.125	0.88	0.125	0.21875	7.91667	1	0.102273
100303167|F|0-33:G>A-33:G>A	TGCAGTTCCATACGGTCAAACATCAAAAGGATTACAGAGAACATCTCCG	0	0	999	0.309278	0.97	0.309278	0.427251	13.7632	0.961538	0.28866
100303193|F|0-38:G>A-38:G>A	TGCAGTTCTTCATTCTATTTGTAAAATGTTTGGCAAAAAATGTCCG	0	0	999	0.387755	0.98	0.612245	0.474802	22.0714	0.961538	0.612245
100303212|F|0-17:A>T-17:A>T	TGCAGTTGACGTTTCAATCAAGATATTATACTATAATGGAACTCAGAACAAATCTTACAGATCGGAAGA	0	0	999	0.060241	0.83	0.060241	0.113224	11.1667	0.954545	0.048193
100303219|F|0-34:G>A-34:G>A	TGCAGTTGATCTAGCCGAGCATCAGGTAGGATGTATCCG	0	0	999	0.43	1	0.43	0.4902	17.3636	0.961538	0.42
100303265|F|0-13:A>T-13:A>T	TGCAGTTTACAACTCGGCGAGGGTAAGGAATTACCAGTTCCG	0	0	999	0.11828	0.93	0.11828	0.208579	7.33333	1	0.107527
100303279|F|0-45:C>T-45:C>T	TGCAGTTTGAGATTGTCCATTTGCATCTAGTTAGTAAGCAAAAGGTTATCCG	0	0	999	0.287234	0.94	0.287234	0.409461	9.34286	1	0.276596
100303292|F|0-25:G>C-25:G>C	TGCAGTTTGTTTTACAGGTCTTGCACCTTTACTGCATTTTTGTAAAATCCG	0	0	999	0.114583	0.96	0.114583	0.202908	9.38462	0.961538	0.114583
100303306|F|0-33:A>G-33:A>G	TGCAGTTTTTCTCAATCGTATTTCTTCCACAACGATTTTTCCG	0	0	999	0.361702	0.94	0.361702	0.461747	13.9545	0.961538	0.287234
100303309|F|0-33:G>C-33:G>C	TGCAGTTTTTGCTCCAATTTCATTTGATTGGTACTCCG	0	0	999	0.0574713	0.87	0.057471	0.108337	4.2	1	0.057471
100303356|F|0-23:T>A-23:T>A	TGCAGAAAATGTGAGCATCATCCAGTCACATTTCATCACATAATAAAGATATCCG	0	0	999	0.358025	0.81	0.358025	0.459686	14.921	1	0.234568
100303370|F|0-19:G>A-19:G>A	TGCAGAAAGCTTTTCTGAGAAATGGCACTCGGCATCTTTTCATGTTTTTCCG	0	0	999	0.494845	0.97	0.505155	0.499947	18.7368	1	0.474227
100303370|F|0-46:T>G-46:T>G	TGCAGAAAGCTTTTCTGAGGAATGGCACTCGGCATCTTTTCATGTTGTTCCG	0	0	999	0.329897	0.97	0.329897	0.44213	12.7805	1	0.298969
100303386|F|0-21:G>C-21:G>C	TGCAGAAATCCAAGGGAACCACTATAAATGTTGTAGCTACCTCCG	0	0	999	0.0543478	0.92	0.054348	0.102788	5.33333	0.956522	0.054348
100303386|F|0-32:G>A-32:G>A	TGCAGAAATCCAAGGGAACCAGTATAAATGTTATAGCTACTTCCG	0	0	999	0.0543478	0.92	0.054348	0.102788	4	1	0.054348
100303394|F|0-9:G>A-9:G>A	TGCAGAAATAGTTGCACATAAGATCAAGTAGTATGGCATTCCG	0	0	999	0.147368	0.95	0.147368	0.251302	7.65	0.96	0.147368
100303400|F|0-23:A>G-23:A>G	TGCAGAAATTTGAAGAACAATCAGCTCACTGGTCCCATACCATCCACTTCCG	38	1	9.54e-14	0.197674	0.86	0.197674	0.317198	5.61905	0.95	0.162791
100303404|F|0-41:C>T-41:C>T	TGCAGAACAAGAACACTACCTGATCGAAAGAGGTATCATCATTGCACTCCG	41	1	7.08e-15	0.0555556	0.9	0.055556	0.104938	6.4	1	0.022222
100303414|F|0-19:G>T-19:G>T	TGCAGAACCATCGCTGTTATTCGTCATAGACTCAGACGAGTTGAGTACATTCCG	0	0	999	0.120879	0.91	0.120879	0.212535	9.07143	1	0.120879
100303575|F|0-6:C>G-6:C>G	TGCAGAGTCCTTTGATTTCCAGCTTTGGTCCG	0	0	999	0.125	0.88	0.125	0.21875	3.15385	0.952381	0.113636
100303580|F|0-25:T>A-25:T>A	TGCAGACATCGGCTACCAAAGCAACACTTTCCG	0	0	999	0.175824	0.91	0.175824	0.28982	10.0625	0.958333	0.175824
100303673|F|0-19:A>C-19:A>C	TGCAGAGCCTTACTTGGATCAAGATCAGAAGGTCCG	0	0	999	0.0645161	0.93	0.064516	0.120708	7.85714	1	0.064516
100303713|F|0-13:C>T-13:C>T	TGCAGAGTTACACTGTGTGAGATGTGTGACAGTTGTCAAGTTACGACGTCGTTTTACAGATCGGAAGAG	0	0	999	0.45977	0.87	0.54023	0.496763	18.5167	1	0.402299
100303738|F|0-23:C>T-23:C>T	TGCAGATAGAAAAGTGCCATCTTTTTGACAAATACAAAAAGCAAACTCCATGGTGTTACAGATCGGAAG	0	0	999	0.15625	0.96	0.15625	0.263672	6.2	0.96	0.135417
100303769|F|0-17:C>T-17:C>T	TGCAGATATCTGTTCTGTGATGATTTCTTTGCAGAAGAATCCATATTCCG	41	1	5.24e-16	0.105263	0.95	0.105263	0.188366	4.83333	0.954545	0.094737
100303906|F|0-13:A>G-13:A>G	TGCAGCAAACGATGAAGTATGGCTTTGGGCCTGAACCAAATCAAAATTTTCCG	0	0	999	0.0823529	0.85	0.082353	0.151142	13.375	1	0.082353
100303960|F|0-14:G>T-14:G>T	TGCAGCAAGAACAATCAAGAAACATGGTTGTCCG	0	0	999	0.0555556	0.9	0.055556	0.104938	6.14286	0.952381	0.033333
100303984|F|0-7:C>T-7:C>T	TGCAGCATGAGAACGAAAAGGGCCTGTCCG	0	0	999	0.0777778	0.9	0.077778	0.143457	4.66667	0.961538	0.077778
100303987|F|0-33:G>A-33:G>A	TGCAGCACATAATCACAATACATTTCAAATGAAATCTCCG	0	0	999	0.26087	0.92	0.26087	0.385633	5.16667	1	0.26087
100304015|F|0-12:C>T-12:C>T	TGCAGCACTTGATATCCTTCAAAATTGCAAAAACTCCG	0	0	999	0.0714286	0.84	0.071429	0.132653	4.66667	1	0.047619
100304066|F|0-15:A>G-15:A>G	TGCAGCCGTCTCAGCGGCTTTTCGCCACTGGTTCCG	0	0	999	0.0888889	0.9	0.088889	0.161975	2.88889	1	0.077778
100304073|F|0-21:T>C-21:T>C	TGCAGCATATGTACCAAAATACTCTGCACTTCCACACATTATCCG	0	0	999	0.307692	0.91	0.307692	0.426036	7.45161	0.958333	0.263736
100304102|F|0-49:G>C-49:G>C	TGCAGCCAAAACCCAGAAAAAATCTAAAGCACCCAACAACTTATAACATCAATTACAGATCGGAAGAGC	0	0	999	0.0963855	0.83	0.096386	0.174191	15.1	1	0.084337
100304169|F|0-13:T>A-13:T>A	TGCAGCCGAACGCACTCACCACTTCCAGTAATCTCCG	0	0	999	0.0707071	0.99	0.070707	0.131415	7.75	0.961538	0.070707
100304280|F|0-42:G>C-42:G>C	TGCAGCTAAGGGCTCTGAAGCTAGAGCTCAGAGCTTGAAATCCGGTTCCG	0	0	999	0.373626	0.91	0.373626	0.468059	5.95745	1	0.362637
100304345|F|0-7:G>A-7:G>A	TGCAGCTAGATGGATTAGAGGCAGCAACTACAATTGTGTCCG	0	0	999	0.288889	0.9	0.288889	0.410864	14.2258	0.958333	0.244444
100304382|F|0-28:G>A-28:G>A	TGCAGCTTGGTAAGAGGTTTTGACCAATATTTCCG	0	0	999	0.0987654	0.81	0.098765	0.178022	8.09091	1	0.074074
100304386|F|0-24:C>A-24:C>A	TGCAGCTTGTCTTTCTCTCCAAGCATCCAACTGGCCCTTTTTCAAACAGTCCG	0	0	999	0.309524	0.84	0.309524	0.427438	9.11429	1	0.190476
100304466|F|0-54:C>T-54:C>T	TGCAGGAGAGTGCAAATGGAGATTATGTTGCTAGCATTTTACAATTTTTAGAAATTTACAGATCGGAAG	0	0	999	0.295455	0.88	0.295455	0.416322	12.6061	0.958333	0.238636
100304498|F|0-15:A>G-15:A>G	TGCAGGCACAGGGATGCTGGTCTTCAAGCAATTTACTCAAGTGCATCCG	0	0	999	0.373494	0.83	0.373494	0.467992	13.3421	1	0.216867
100304542|F|0-8:C>T-8:C>T	TGCAGGCTTTTACATATGTATGGTGCATATCCCCTTGGCGGCTTTCCG	0	0	999	0.28125	0.96	0.28125	0.404297	9.12121	0.961538	0.270833
100304616|F|0-10:A>C-10:A>C	TGCAGGTAGACGCATCACAATTGTTGACTTCCG	0	0	999	0.0864198	0.81	0.08642	0.157903	6.9	0.952381	0.074074
100304647|F|0-31:C>T-31:C>T	TGCAGGTGTGACTCATTTGCAGGGCCAAGAATTGTCCG	0	0	999	0.135802	0.81	0.135802	0.23472	8.57143	1	0.098765
100304701|F|0-10:T>C-10:T>C	TGCAGTAACTCTACATTCTGTTTTGGTTCACAAATCATCCG	0	0	999	0.0574713	0.87	0.057471	0.108337	10.1429	1	0.045977
100304734|F|0-41:G>C-41:G>C	TGCAGTAGAACGACTTTTGGGGAATTTTGGTCAGTAATACGCTTCAGTCTATAGTTACAGATCGGAAGA	0	0	999	0.148936	0.94	0.148936	0.253508	6.47059	0.956522	0.148936
100304793|F|0-10:A>T-10:A>T	TGCAGTCAACTAAATGAACCAAGAGTGAGAGTTGGAGTCAATTCTCTCATTGTTTACAGATCGGAAGAG	0	0	999	0.129032	0.93	0.129032	0.224766	11.6	0.956522	0.107527
100304815|F|0-22:T>C-22:T>C	TGCAGTCCATCCTGCCTTGGCCCAAACATCCG	0	0	999	0.177778	0.9	0.177778	0.292346	8.52174	1	0.166667
100304930|F|0-7:A>T-7:A>T	TGCAGTTTTATGGCTAAGTAACTTCTCTTCTATTTTTTCCTTCCG	0	0	999	0.0555556	0.9	0.055556	0.104938	8.75	1	0.044444
100304933|F|0-17:T>G-17:T>G	TGCAGTTATGGCTTTTCGTTTGCTTTTTTCAGTATCCG	0	0	999	0.183908	0.87	0.183908	0.300172	5.4	0.952381	0.16092
100304940|F|0-24:A>C-24:A>C	TGCAGTTCAATTAGATAAATGCAACAAGCTAACACGTCCG	0	0	999	0.336842	0.95	0.336842	0.446759	12.7	1	0.326316
100304951|F|0-31:G>A-31:G>A	TGCAGTTCTGCATTTATGTCACTTGCAGCACACTTTCCCCTCCG	0	0	999	0.0689655	0.87	0.068966	0.128419	4.83333	0.96	0.068966
100304980|F|0-15:A>C-15:A>C	TGCAGTTGGAGAGAACTTCTCAGCCCTTATTTCCG	0	0	999	0.139785	0.93	0.139785	0.24049	9.47368	0.958333	0.139785
100305020|F|0-18:A>T-18:A>T	TGCAGTTTCACATTTCATTTTAGCCATAAAAAAGATACATCCG	0	0	999	0.0888889	0.9	0.088889	0.161975	8	1	0.088889
100305031|F|0-41:G>T-41:G>T	TGCAGTTTCTGTGTTTTCACACTGGTGGAACAATACAGTGGTCAACTTCCACGATTACAGATCGGAAGA	0	0	999	0.159574	0.94	0.159574	0.268221	7.94118	0.961538	0.159574
100305031|F|0-52:G>C-52:G>C	TGCAGTTTCTGTGTTTTCACACTGGTGGAACAATACAGTGGGCAACTTCCACCATTACAGATCGGAAGA	0	0	999	0.115789	0.95	0.115789	0.204765	7	1	0.105263
100305035|F|0-17:A>G-17:A>G	TGCAGTTTGCAGAAATGGAAGTCCTCATTGTTTTCCG	0	0	999	0.150538	0.93	0.150538	0.255752	7	0.954545	0.129032
100305057|F|0-19:A>G-19:A>G	TGCAGTTTTTTGTTGGAATGAATGTGGTAATGAGAATCCG	0	0	999	0.101124	0.89	0.101124	0.181795	7.83333	0.95	0.101124
100313074|F|0-7:C>T-7:C>T	TGCAGCCTATATTTCATGCTAGCCATGTCTTCCG	0	0	999	0.0853659	0.82	0.085366	0.156157	4.125	0.954545	0.04878
100313305|F|0-59:C>T-59:C>T	TGCAGAACTGGTTGAGATGACTGATAAGTATCAGTTAGTTGTGACGTGCTGACTCCAACTGAAGCAGTT	16	1	2.62e-26	0.479592	0.98	0.479592	0.499167	9.13333	1	0.469388
100313309|F|0-10:A>G-10:A>G	TGCAGAATCAGGGAAAGGAAGGAGTCTGTAACTGTGTTGTTATGCGGCCCTAGTGGCTGTGGCAAATCA	102	1	1.58e-23	0.191919	0.99	0.808081	0.310172	15.3431	0.961538	0.787879
100313315|F|0-46:T>C-46:T>C	TGCAGACAGGACAGGTGGAATGCTGCCGCAACCATTTGTCTATGCACGCTACGTGGAAGGAGTGTCCAC	103	1	1.22e-24	0.393939	0.99	0.606061	0.477502	8.92208	1	0.585859
100313319|F|0-41:A>T-41:A>T	TGCAGAGGCTTTTAGAATGCCGCGGATGCCAAATGGTGCTATGGGGGTAAAATTAGCAGGGTTTGCCTT	0	0	999	0.204082	0.98	0.204082	0.324865	7.24	0.961538	0.204082
100313329|F|0-51:T>C-51:T>C	TGCAGCCTCAAGTACTGGCTTCTCAGGGATATGAACTTCTGGAATGCGTGGCGGAGACCTATATACCCA	0	0	999	0.454545	0.99	0.545455	0.495868	8.29577	0.961538	0.545455
100313329|F|0-62:A>T-62:A>T	TGCAGCCTCAAGTACTGGCTTCTCAGGGATATGAACTTCTGGAATGCGTGGTGGAGACCTATTTACCCA	0	0	999	0.10101	0.99	0.10101	0.181614	7.66667	1	0.10101
100313329|F|0-66:T>C-66:T>C	TGCAGCCTCAAGTACTGGCTTCTCAGGGATATGAACTTCTGGAATGCGTGGTGGAGACCTATATACCCA	0	0	999	0.353535	0.99	0.353535	0.457096	8.30435	0.961538	0.353535
100313334|F|0-17:C>T-17:C>T	TGCAGCTTAGCATTGGATGAGTTCAGCTTACAAAAGTAGGAGAGCACAGAAACACACAAGGAGAAGCCC	0	0	999	0.111111	0.99	0.111111	0.197531	12.7143	0.961538	0.111111
100313334|F|0-18:G>A-18:G>A	TGCAGCTTAGCATTGGACAAGTTCAGCTTACAAAAGTAGGAGAGCACAGAAACACACAAGGAGAAGCCC	0	0	999	0.222222	0.99	0.222222	0.345679	11.48	0.961538	0.222222
100313335|F|0-61:C>A-61:C>A	TGCAGCTTTGATGATGCGTGACCGAGCTTCTTATGACCAACGAGTAAAAGGTAACATTACTAGACTTAT	0	0	999	0.07	1	0.07	0.1302	5.25	1	0.07
100313347|F|0-30:C>T-30:C>T	TGCAGGTTTTGTGTGGTAAAGACCTAGCAATGGGGCAAACTGTGAGTCGAATGGTCAATTTGCTGAGAC	0	0	999	0.07	1	0.07	0.1302	5.85714	0.961538	0.07
100313352|F|0-66:G>A-66:G>A	TGCAGCAGCTATGCTTGATGCAAATGAAAGGGTTGTTGTTGGTGTTATTGGGTTTGGCTTCATATTATT	0	0	999	0.136364	0.88	0.136364	0.235537	7.5625	1	0.102273
100313356|F|0-32:A>T-32:A>T	TGCAGTCCATTCAAAATATTTCTCAGCTTATTTGTAACTTGTGGGTTCTGGCAACATGTGTGGACAAGT	0	0	999	0.46	1	0.54	0.4968	16.3478	1	0.54
100313367|F|0-61:A>G-61:A>G	TGCAGAAATTGTATCAAGAAAATGTAACTTTTTTTTTTCTTTATCCAAGCCCTATCAGACTGGTATATG	0	0	999	0.27551	0.98	0.72449	0.399209	6.85556	0.96	0.693878
100313388|F|0-33:T>G-33:T>G	TGCAGCATTTGATGAGGTATGCATAACAAACAAGTTGTGTTCCTTGGTAATGGCTTTTTGTTTTGGGAT	0	0	999	0.0816327	0.98	0.081633	0.149938	12.5	0.961538	0.081633
100313392|F|0-25:A>G-25:A>G	TGCAGCTGAGGAGAAGGCAAAAACCGTGGTTGCAAATATGTCACTTACACTTGATCAGCTTACAGATCG	0	0	999	0.0520833	0.96	0.052083	0.098741	6.42857	1	0.052083
100313397|F|0-28:C>A-28:C>A	TGCAGGACAGGTAGTATTGCTGCTAGATACCTTTTCATTGTGTCCTCCTGTACTTTAGCCAGTTGACTT	0	0	999	0.367347	0.98	0.367347	0.464806	15.5532	0.961538	0.367347
100313398|F|0-13:A>G-13:A>G	TGCAGGCACTTTCGTTGTTGTTGCGGACAATGTTGTTTGCTTTGCATTTCAGCCTAGTGATTCTTTGGC	0	0	999	0.10101	0.99	0.10101	0.181614	9	0.961538	0.090909
100313423|F|0-6:G>A-6:G>A	TGCAGCAACAATTGAAATAAAGATCAAAACTCTGGACTCACAAACCTACACTCTGAGAGTCGATAAACA	0	0	999	0.381443	0.97	0.381443	0.471889	5.04255	0.961538	0.371134
100313423|F|0-60:C>T-60:C>T	TGCAGCAACAATTGAAATAAAGATCAAAACTCTGGACTCACAAACCTACACTCTGAGAGTTGATAAACA	0	0	999	0.145833	0.96	0.145833	0.249132	4.5	1	0.145833
100313440|F|0-56:T>C-56:T>C	TGCAGAAAAAACAGAGAGGAAGTATTGATATGGACATGCCAACATACAGATAGTCGCGGGTGAATAAAA	0	0	999	0.336842	0.95	0.336842	0.446759	3.42105	0.961538	0.294737
100313448|F|0-27:G>A-27:G>A	TGCAGAAAAAATACAGGCGGCCTCCACAGACATAACAAGCCATATAACAAAAGCAATGAAAGACAACTT	132	1	3.44e-15	0.408163	0.98	0.591837	0.483132	14.0972	1	0.591837
100313455|F|0-9:A>G-9:A>G	TGCAGAAAAGCCATTTGTGGCCTCAATTAGTTGGGAGAACTTTAGCTTCCTAAGTTGTCTTTGAAAAGT	121	1	1.22e-24	0.216495	0.97	0.216495	0.33925	5	0.958333	0.216495
100313469|F|0-61:T>A-61:T>A	TGCAGAAAAAGTTTGATGACAAAGCCACAAAATTTCTCAGGAGGAACAAATTGAACAGGCTAGAAAACT	0	0	999	0.0957447	0.94	0.095745	0.173155	3.33333	0.958333	0.085106
100313496|F|0-11:A>C-11:A>C	TGCAGAAAACACTAGTCAGAATTCCGACAGTTTCAGACAGATACAAATCATATCCAATATGTAGCTCAT	0	0	999	0.409091	0.88	0.590909	0.483471	12.197	0.958333	0.431818
100313504|F|0-19:T>G-19:T>G	TGCAGAAAACAGACAAATGGGTAATATAACAATCTGGGGTGGAGAGACAAACCCTTAGCATAGATGCAA	0	0	999	0.443299	0.97	0.556701	0.49357	11.1324	1	0.556701
100313520|F|0-67:C>T-67:C>T	TGCAGAAAACCAAAGAACCTGTTATGTGGATTGTTTTATTCAGCTCGGTTTCTTTCGCTTTCTGCACTG	22	1	3.4e-25	0.377551	0.98	0.622449	0.470012	13.5128	0.961538	0.622449
100313537|F|0-49:C>T-49:C>T	TGCAGAAAGCGTTCTGATTTTCGTCGTTGCTGATCTCACAGATTTGGCTTTACGGAGACAGCTTCAAGT	123	1	1.22e-24	0.0638298	0.94	0.06383	0.119511	6.42857	0.96	0.053191
100313574|F|0-46:A>G-46:A>G	TGCAGAAAAGGGAAAAGAAAAGGCCATGTGATATGTTTCCATAGAGGAAAAAAAATACGAGGGACAAAA	0	0	999	0.0752688	0.93	0.075269	0.139207	2.875	1	0.064516
100313644|F|0-16:C>T-16:C>T	TGCAGAAAATTGAAAATATAGAAACCTAATTGGGGAGTTTCAAAAACAATAAATTTGCTGTTGTGGTGA	0	0	999	0.2625	0.8	0.2625	0.387188	7.40741	1	0.1625
100313652|F|0-15:C>T-15:C>T	TGCAGAAACAAAAGTTCCAAGGACCTTAGCCATCATATACCTTGCCAAATTGACCGAAGAAAGATTGAA	0	0	999	0.0875	0.8	0.0875	0.159687	6.22222	1	0.0375
100313656|F|0-31:A>G-31:A>G	TGCAGAAACAACTATCAATTCTTTATCTGAGGTTTATGTAGCCACAATAGTAGAATCATCATCCTTTTT	0	0	999	0.28866	0.97	0.28866	0.410671	7.92308	0.96	0.278351
100313656|F|0-37:G>A-37:G>A	TGCAGAAACAACTATCAATTCTTTATCTGAGGTTTATATAGCCACAATAGCAGAATCATCATCCTTTTT	0	0	999	0.0927835	0.97	0.092784	0.168349	7.23077	0.96	0.082474
100313660|F|0-37:T>C-37:T>C	TGCAGAAACAAGGAAGGGTTTAGGAGATTCCTTGAAGCGCATAATAAAATCACCACAAAATATGCAAAG	130	1	2.62e-26	0.0927835	0.97	0.092784	0.168349	7.54545	1	0.092784
100313662|F|0-26:G>A-26:G>A	TGCAGAAACAATTACCCAAGTCGCATAGATTTGTCGATACATTCCCTGCAAAAGCGATGCAGACACTCC	126	1	2.62e-26	0.268817	0.93	0.731183	0.393109	17.8621	1	0.462366
100313663|F|0-35:A>G-35:A>G	TGCAGAAACAATTACCCAAGTCGCATGGATTTGTCGATACATTCCCTGCAAAAGCGATGCAGACACTCC	126	1	1.22e-24	0.333333	0.99	0.666667	0.444444	19.9277	0.961538	0.585859
100313670|F|0-26:A>C-26:A>C	TGCAGAAACAGATACAAGCAACCAGGCGCTAAAAGCACAGATAGGAAAAAATAATAATAAAAAAAAGCA	0	0	999	0.237113	0.97	0.237113	0.361781	5.7	1	0.226804
100313674|F|0-8:C>G-8:C>G	TGCAGAAAGATGATATTACTCAATCGGGTGTAGAATGAAAAAGATAGGTGCATACCTTTGGCCATCGCC	0	0	999	0.14433	0.97	0.14433	0.246998	3.25	1	0.134021
100313677|F|0-30:G>T-30:G>T	TGCAGAAACATGTTCAAGATTGATCTAAGTTTTCCACTACCAAGCTATCTAGGGATAGGATCCCCATGA	32	1	5.68e-23	0.0947368	0.95	0.094737	0.171524	2.5	0.958333	0.094737
100313677|F|0-39:C>G-39:C>G	TGCAGAAACATGTTCAAGATTGATCTAAGTGTTCCACTAGCAAGCTATCTAGGGATAGGATCCCCATGA	32	1	5.68e-23	0.0736842	0.95	0.073684	0.13651	2.77778	0.956522	0.073684
100313690|F|0-59:C>T-59:C>T	TGCAGAAACCAGGAGGCATTATTGCCCTGCTTGATGAAGCATGGTAAGTAGTGATTTCTTTTTTTGTTG	113	1	5.68e-23	0.105263	0.95	0.105263	0.188366	8.90909	1	0.105263
100313723|F|0-26:C>T-26:C>T	TGCAGAAACTGTTTCAAATGGACTCTTCTATGCAGCTATGCTTGACACCGGAAATTTTGTCCTAGCAGA	26	1	2.06e-17	0.381443	0.97	0.618557	0.471889	8.20988	1	0.618557
100313723|F|0-61:C>T-61:C>T	TGCAGAAACTGTTTCAAATGGACTCTCCTATGCAGCTATGCTTGACACCGGAAATTTTGTCTTAGCAGA	26	1	4.42e-19	0.153061	0.98	0.153061	0.259267	6.22222	1	0.142857
100313761|F|0-13:C>T-13:C>T	TGCAGAAAGACTGTGCTTCCCAGTCTCATTTGTCAGCTTGCATTTTCTCCACAAATCCGTCTATGCTCA	0	0	999	0.139785	0.93	0.139785	0.24049	3.33333	1	0.129032
100313783|F|0-15:G>C-15:G>C	TGCAGAAAGCCAATGCTTATAAGACCAACATACATCGGCACGAGTTCCAAGCAATCTATTTGCTGCCTC	0	0	999	0.0574713	0.87	0.057471	0.108337	2.83333	0.956522	0.045977
100313794|F|0-19:G>C-19:G>C	TGCAGAAAGGAGGCAGGCGCAAGCTGCCCGCATCAGAGATAAATACCCACATAGAATTCCTGTATGATT	0	0	999	0.0520833	0.96	0.052083	0.098741	5.625	1	0.052083
100313795|F|0-31:A>G-31:A>G	TGCAGAAAGGAGGGGCAACAACCTATTTCAGGTGGTAAGTTACACAAACTAAGAGATTCAAGTTATAGA	0	0	999	0.0561798	0.89	0.05618	0.106047	4.16667	1	0.044944
100313821|F|0-17:C>A-17:C>A	TGCAGAAAGTTAGAAAGAATAGCAACTAGGCAAGAGACTAGTCCTAAAGGAGAAGCATCAATACTGGCA	0	0	999	0.252525	0.99	0.252525	0.377512	6.90909	1	0.232323
100313821|F|0-67:C>G-67:C>G	TGCAGAAAGTTAGAAAGCATAGCAACTAGGCAAGAGCCTAGTCCTAAAGGAGAAACATCAATACTGGGA	0	0	999	0.0515464	0.97	0.051546	0.097779	10.8333	1	0.051546
100313832|F|0-47:T>A-47:T>A	TGCAGAAATAAATATATGAGAATCAACCAATGAGGAAGTTACAACCAAAAACTTTCAAAGCAACAAACT	0	0	999	0.283951	0.81	0.283951	0.406645	6.4	1	0.17284
100313848|F|0-10:C>G-10:C>G	TGCAGAAATAGAATTATTGTCAAAGGTAGCCATATCGCCACCACCAAAGTCTGTAATTCTGATCCAGGT	0	0	999	0.212121	0.99	0.212121	0.334252	3.2963	0.961538	0.212121
100313864|F|0-16:T>C-16:T>C	TGCAGAAATCAAGCAACTGATTTACAAGACAAGACAATATTCTCTTCGTTCAATATTCTCTTAGGTGAT	0	0	999	0.363636	0.99	0.363636	0.46281	8.83333	1	0.363636
100313871|F|0-67:C>A-67:C>A	TGCAGAAATCATATGCACAATACAATTATTTGCTTACTTTACACATAGGGGCTACAAGGATCATTCCAT	0	0	999	0.475	0.8	0.525	0.49875	13.8545	0.958333	0.4125
100313895|F|0-35:G>A-35:G>A	TGCAGAAATGAAGGTAGAAGTGGCAATCAATAAGAAACCCAACAACACAAAAATCAGTAGGAAGATGAA	0	0	999	0.381443	0.97	0.618557	0.471889	6.23377	1	0.597938
100313940|F|0-44:G>T-44:G>T	TGCAGAAATTCATTCCTTTTATGCATTCTATCAAACCTCTGATGTGCATGTCAAACTATCGCTCATTGA	0	0	999	0.357143	0.98	0.357143	0.459184	6.02326	0.961538	0.346939
100313943|F|0-62:C>A-62:C>A	TGCAGAAATTCGTCCTCCATGTGATGTAGCATCCAAGCGTTATCACCTCTATCAGGTAACCTAAATAAA	32	1	4.39e-24	0.371134	0.97	0.628866	0.466787	7.58442	1	0.628866
100313970|F|0-20:T>C-20:T>C	TGCAGAAATTTCCACACAATCACAAAAGACTTAGAAGTAGATAATGCATTCCAGTTTCAAGTGCCTCTT	0	0	999	0.0987654	0.81	0.098765	0.178022	4.44444	0.95	0.049383
100313988|F|0-51:G>T-51:G>T	TGCAGAAATTTTGATTGTCAATGGGAAGAAAATGAAAAAGATAGATACACGTAATTATCACCATCATCG	0	0	999	0.0721649	0.97	0.072165	0.133914	4.11111	1	0.072165
100313996|F|0-23:G>T-23:G>T	TGCAGAACAAAAGCTGAAGAAGATAGTGATAGAGCAGCGCCAATAACAACAGCCTCATCAACACTTCTG	23	1	1.22e-24	0.222222	0.99	0.777778	0.345679	14.9604	1	0.767677
100314003|F|0-11:C>G-11:C>G	TGCAGAACAAAGGAGAGTGCGTTTGACATACAAACTGGATCCAACCTTGGCAACCATTGCTGGAAAAAT	0	0	999	0.35	1	0.65	0.455	11.8706	0.961538	0.65
100314003|F|0-61:G>A-61:G>A	TGCAGAACAAACGAGAGTGCGTTTGACATACAAACTGGATCCAACCTTGGCAACCATTGCTAGAAAAAT	0	0	999	0.19	1	0.19	0.3078	7.08	0.961538	0.19
100314036|F|0-51:G>T-51:G>T	TGCAGAACACATTGAAGTGGAGGTATAAGTTTTTCCTTTTCCCAATTTTTTTATGAGTTCAGTTCACAT	0	0	999	0.116279	0.86	0.116279	0.205516	5.41667	1	0.093023
100314047|F|0-9:G>A-9:G>A	TGCAGAACAAGCACACATGTAGCAGAATATGTGCCCACATGTGAGAGAATATGCATCAAATACCGTATC	22	1	1.22e-24	0.157895	0.95	0.157895	0.265928	4.55556	0.96	0.157895
100314057|F|0-21:G>T-21:G>T	TGCAGAACATCACAGAAAAAATAATAGCATATTGCTGGAAATGAGATAAACCATAGGACGAACTACATC	0	0	999	0.0531915	0.94	0.053191	0.100724	2.83333	0.958333	0.053191
100314061|F|0-67:C>G-67:C>G	TGCAGAACGTCATCATGCATCTTGACGAATAAGCCAAATATCTGGAAGGTACAAAGCAACTGACGTTGT	0	0	999	0.42	1	0.58	0.4872	20.0845	0.961538	0.57
100314065|F|0-26:G>C-26:G>C	TGCAGAACATCCATCTTTCTTTGTAGCGCATGATTCTTTAGAATGACTATAAACCCCACAATGGAAACA	0	0	999	0.102273	0.88	0.102273	0.183626	12.8	0.95	0.090909
100314065|F|0-58:C>A-58:C>A	TGCAGAACATCCATCTTTCTTTATAGGGCATGATTCTTTAGAATGACTATAAACCCCAAAATGGAAACA	0	0	999	0.0674157	0.89	0.067416	0.125742	8.5	1	0.044944
100314087|F|0-12:A>C-12:A>C	TGCAGAACCAGGCTTTGAAGTTACCTAATTGAAAGTTGAGAAATGTCAGCTTCAAGATTGATTGACATA	124	1	5.68e-23	0.412371	0.97	0.412371	0.484642	6.9434	0.961538	0.391753
100314101|F|0-18:G>A-18:G>A	TGCAGAACCTTTGATGAAATTCAGACAGATATAGCATGCTTGAAGAATCTTGATCCTTCGCAAAATGCA	0	0	999	0.0638298	0.94	0.06383	0.119511	3.71429	1	0.06383
100314115|F|0-41:G>C-41:G>C	TGCAGAACTAATGGTTCATTGACTGTTGTGCTTTCCTCTGACACCAAAATGGCACCAAACAGAATTATG	0	0	999	0.319588	0.97	0.319588	0.434903	5.38462	0.961538	0.309278
100314119|F|0-54:C>T-54:C>T	TGCAGAACTAGAACTTGTATTACTTGATCTGTGGTGGCTTGACTTTCCAGATTGTGGCTTATTATCAAA	119	1	1.22e-24	0.414141	0.99	0.414141	0.485257	6.02041	0.961538	0.414141
100314137|F|0-27:C>T-27:C>T	TGCAGAACTCTAAAACTCAGAATTAGTTGAACAGTGCTAAACATATGAAAGCCTTACATAATCAACTCC	0	0	999	0.111111	0.9	0.111111	0.197531	5.36364	0.958333	0.1
100314142|F|0-12:G>A-12:G>A	TGCAGAACTGGCAAAGAATGGATGCGCGACGCAAATAAGCTTCTGATAGAGTTGGATCTGCCTCAATGG	119	1	5.68e-23	0.180851	0.94	0.180851	0.296288	7.61905	0.956522	0.170213
100314156|F|0-23:G>T-23:G>T	TGCAGAACTTGTTCTTATCTCCTTTATTTTGATCTCAGCATCAATTTGGAGAAGAAAGTGCTAAAGATA	29	1	1.22e-24	0.0612245	0.98	0.061224	0.114952	3.14286	0.961538	0.061224
100314167|F|0-61:C>A-61:C>A	TGCAGAAGAAAAAGGCATCCAAATTCAACATGGTAAACCAGACGATATGGGTAGTGTCTACAGCAATAC	0	0	999	0.109756	0.82	0.109756	0.195419	7.63636	1	0.060976
100314167|F|0-66:T>A-66:T>A	TGCAGAAGAAAAAGGCATCCAAATTCAACATGGTAAACCAGACGATATGGGTAGTGTCTACTGCAAAAC	0	0	999	0.109756	0.82	0.109756	0.195419	8.11111	1	0.060976
100314170|F|0-42:A>C-42:A>C	TGCAGAAGAAAAGAACTTGAGGCATAGTACACAGCCATATCACATAAAAATAATAATAAAAAATTGCAG	0	0	999	0.31	1	0.31	0.4278	2.63889	0.961538	0.3
100314174|F|0-56:G>T-56:G>T	TGCAGAAGAAACAATTGCATGAATATGCCTGACATACATACATACATACATATAGGTAATGAGCCAATA	0	0	999	0.10101	0.99	0.10101	0.181614	7.30769	1	0.10101
100314175|F|0-17:T>A-17:T>A	TGCAGAAGAAACCGCCTATGGAGCATCCGCATTATATGTTGCTCGTTGCAATTCAACGAATTTTAGAAC	0	0	999	0.0612245	0.98	0.061224	0.114952	10.125	1	0.061224
100314181|F|0-20:A>C-20:A>C	TGCAGAAGAAAGGCAACAATCAGCTGAGCTCAACCAAGCATAATTGCCATTGACTAGAGTGATAAATTA	0	0	999	0.326531	0.98	0.326531	0.439817	2.66667	0.961538	0.316327
100314185|F|0-67:T>G-67:T>G	TGCAGAAGAACTAGCAATCATAATTGCCATTGCAAATAAGATGGCAGGATATAATAGAACTTGGAATGA	0	0	999	0.33	1	0.67	0.4422	12.253	1	0.67
100314189|F|0-64:T>C-64:T>C	TGCAGAAGAAGGAATGAGAAAGAAAGAAGCTAAAGGCTTTCCAACATAGGAGAAGATTTAGAGACCACC	0	0	999	0.337079	0.89	0.662921	0.446913	14	0.956522	0.449438
100314229|F|0-37:G>C-37:G>C	TGCAGAAGAGATGCAGCACATTACAAATGCATGATATCTCTTGAGTAATTATCTAGGTCCAAAAACTTT	0	0	999	0.197917	0.96	0.197917	0.317491	5.13043	0.96	0.197917
100314229|F|0-54:A>T-54:A>T	TGCAGAAGAGATGCAGCACATTACAAATGCATGATATGTCTTGAGTAATTATCTTGGTCCAAAAACTTT	0	0	999	0.0625	0.96	0.0625	0.117188	4.77778	1	0.0625
100314235|F|0-16:C>G-16:C>G	TGCAGAAGAGGGAGACGGGACACTGTCTATCAATGGCTCAAGACGATGCTCTGGTTGCTGATTCTCCTA	0	0	999	0.268041	0.97	0.268041	0.39239	8.42424	0.961538	0.268041
100314246|F|0-35:A>G-35:A>G	TGCAGAAGATGGAAGCGGCATCAAGCAGCTTGAAAGACTTGTTTTGGAGGTCGGTCTTTTCATGTACTT	0	0	999	0.119565	0.92	0.119565	0.210539	4.53846	0.954545	0.097826
100314259|F|0-15:G>A-15:G>A	TGCAGAAGATTGTAAAAAGCTCTTTATGGATGCATTTAGCAACAGCCTATGGTAATTACGCAATTTTAC	0	0	999	0.22619	0.84	0.22619	0.350057	7.08333	1	0.166667
100314282|F|0-18:T>C-18:T>C	TGCAGAAGCAGCTGCTGTCGCATTTGCCTTTCTTTGGCAAGGCGTACTTTGTATGCTTGTTGATGCGAC	0	0	999	0.0652174	0.92	0.065217	0.121928	2.57143	1	0.043478
100314284|F|0-67:G>C-67:G>C	TGCAGAAGCATCTTCCTCTATGTTTCTGCAAACAAGGTCAAGGAGAAATATACAACATCTCGTGTTACC	129	1	9.51e-21	0.0918367	0.98	0.091837	0.166805	6.08333	0.961538	0.091837
100314289|F|0-60:G>T-60:G>T	TGCAGAAGCATGTTCACAGAGTTGGTCTGCTAGGAGTCTGAGCTCCTTTTGTTCTTCTCTTAGGGTCTT	0	0	999	0.0659341	0.91	0.065934	0.123174	4.5	1	0.043956
100314334|F|0-55:C>T-55:C>T	TGCAGAAGGCAATCTTATCAGTAGAGATGAAGAGAAGGCCTGCAATGGGACCAGATGTGGTAGATAAAT	12	1	2.62e-26	0.0721649	0.97	0.072165	0.133914	8.88889	0.961538	0.072165
100314356|F|0-25:C>T-25:C>T	TGCAGAAGGTACCGTCTTTGTTTTATATAAGATGGCCAAGAAAAAATCAGCAGTGTTGGAGAGTTGTGT	0	0	999	0.091954	0.87	0.091954	0.166997	6.2	0.954545	0.091954
100314356|F|0-61:A>T-61:A>T	TGCAGAAGGTACCGTCTTTGTTTTACATAAGATGGCCAAGAAAAAATCAGCAGTGTTGGAGTTGTGTAT	0	0	999	0.0681818	0.88	0.068182	0.127066	7.71429	1	0.056818
100314361|F|0-20:A>G-20:A>G	TGCAGAAGGTCTTCGTTGATGTCAGAATCCAAGTTCTTCACATACAAGTTTGTATATTCAGCATCTGGT	114	1	2.64e-21	0.0707071	0.99	0.070707	0.131415	2.57143	0.961538	0.070707
100314365|F|0-26:A>C-26:A>C	TGCAGAAGGTTTACAGAATTCCATAGCATCAGATTCAAGGTCAATCTTGAACCCCGAAACCATCTAGGC	0	0	999	0.123711	0.97	0.123711	0.216814	3.16667	1	0.092784
100314375|F|0-47:C>T-47:C>T	TGCAGAAGTAATCAATTGAATATTTTACAGGACTAGGACCACCTTGGTGTGGCTATGAAATATAGGAAA	0	0	999	0.103448	0.87	0.103448	0.185493	8.18182	0.954545	0.068966
100314378|F|0-41:G>T-41:G>T	TGCAGAAGTACAACATGTTCCTGTCTCATATTGGTTGTGCATCGATTGGAGTTCTGGCATTCTCATTGT	113	1	2.64e-21	0.113402	0.97	0.113402	0.201084	3.38462	1	0.103093
100314386|F|0-62:C>A-62:C>A	TGCAGAAGTATGCAAAACCACCCCAATAGGATCACCTATGGGCCTAGTAATATCTTTCAACAAAATTTC	0	0	999	0.271605	0.81	0.271605	0.395671	3.86207	1	0.209877
100314437|F|0-11:G>A-11:G>A	TGCAGAAGTTGAATTTGTAATAGAACAACATCAAAGAAATTGTTAGTGTTACTTGAAAATGATGTCCTT	0	0	999	0.09375	0.96	0.09375	0.169922	8.26667	0.961538	0.09375
100314450|F|0-14:A>C-14:A>C	TGCAGAATAAAGGTCGTTGGATTCAATGCCTTGGTTAGGGAGCTTTGCTCGATTGTTTCAAGGGAAAAA	0	0	999	0.3	1	0.7	0.42	15.3529	0.961538	0.68
100314450|F|0-50:G>T-50:G>T	TGCAGAATAAAGGTAGTTGGATTCAATGCCTTGGTTAGGGAGCTTTGCTCTATTGTTTCAAGGGAAAAA	0	0	999	0.0612245	0.98	0.061224	0.114952	15.7143	1	0.061224
100314455|F|0-9:A>T-9:A>T	TGCAGAATATATGGCTGAACAAAGTATTCAAAATAAGTCGTCCACTTATCCATCCAAAAATCTTTCCCT	0	0	999	0.0714286	0.84	0.071429	0.132653	3.42857	0.954545	0.035714
100314456|F|0-12:G>A-12:G>A	TGCAGAATAAATAGCTGAACAAAGTATTCAAAATAAGTCGTCCACTTATCCATCCGAAAATCTTTCCCT	0	0	999	0.15625	0.96	0.84375	0.263672	5.93204	1	0.65625
100314461|F|0-26:A>T-26:A>T	TGCAGAATAAATTGATTGTTCAAAAATGCAATGTCATTTGGAACGAAAAATGTACCACAAAAGATATGT	0	0	999	0.05	1	0.05	0.095	3.5	1	0.05
100314469|F|0-62:C>G-62:C>G	TGCAGAATAAGGCTGCATTGGATTGTCTTTTTTTCTTTTCAGCCTATAATCATTTTGAAGGTGTTGTTT	0	0	999	0.256098	0.82	0.256098	0.381023	3.61538	0.956522	0.195122
100314480|F|0-21:C>A-21:C>A	TGCAGAATAATCATGTTATAGATACGTGCAATAATTCGCATGAATAGCTGGATTCGTTTATTTTTGACT	0	0	999	0.252525	0.99	0.252525	0.377512	4.25	0.956522	0.212121
100314487|F|0-47:T>G-47:T>G	TGCAGAATACATACGTTACGAATAGTCATAGTCGTGCCAAATTGAAAGCCCCGACTTTACCAAGGGAAA	0	0	999	0.44898	0.98	0.44898	0.494794	3.81481	0.96	0.438776
100314505|F|0-47:T>C-47:T>C	TGCAGAATATAATCAATAATTGCTCAAACAAGTAGGGCAATGGCAGGCCTTAGTTTTTACAAATGCAAT	0	0	999	0.311111	0.9	0.311111	0.428642	12.7714	1	0.233333
100314537|F|0-8:C>A-8:C>A	TGCAGAATAAAAAATTGGTGACATGCAGATTTTTAGCTCAAAAGATGTAAAGAAGCTATTTTATGCCAT	102	1	3.44e-15	0.0631579	0.95	0.063158	0.118338	3	1	0.063158
100314595|F|0-21:T>A-21:T>A	TGCAGAATCTCTTGTCTTGACATGGCGAAGTGGAAATGATATTGATAAGTATACCTGCCTACCTGACCA	0	0	999	0.114583	0.96	0.114583	0.202908	4.64286	0.961538	0.09375
100314622|F|0-47:G>C-47:G>C	TGCAGAATGAGCCATGTCCTCGCATACTGACATGCTACAGTTGGTTCCACTATTCATCATCGGCTGTAC	0	0	999	0.0808081	0.99	0.080808	0.148556	5.72727	1	0.080808
100314645|F|0-39:A>T-39:A>T	TGCAGAATGGAAGCAAGTGTGGGGAATCCAAGTCCCAGATAGAATTTGATGCTTTCTCTGGCTATTGGG	0	0	999	0.12	1	0.12	0.2112	4.3125	1	0.12
100314646|F|0-34:T>C-34:T>C	TGCAGAATGGACTACTGACAAAAATAAGAGACTACACACTGGTATAACATTTGTATGGGAAGCAGATAT	0	0	999	0.318182	0.88	0.318182	0.433884	2.93939	0.952381	0.25
100314658|F|0-49:A>G-49:A>G	TGCAGAATGGTATGGATGGAAGAGTTTGAGAAATTGAAAGGTTACCACTGGTGGTTACGTTGCCCATTA	119	1	1.22e-24	0.189474	0.95	0.189474	0.307147	4.625	0.961538	0.189474
100314665|F|0-16:A>T-16:A>T	TGCAGAATGTCTGCAATTCTGCAAGTTGCAGCCTGCATAACCATTGGATGTGGTAAACAGTAATAGATC	7	1	2.62e-26	0.0606061	0.99	0.060606	0.113866	7.28571	1	0.050505
100314673|F|0-65:T>A-65:T>A	TGCAGAATGTTGGATTCAGCAGTCCCTTCAAGTTTCACTATTGATCTTTTCAACAAACATACACCAATA	0	0	999	0.43299	0.97	0.43299	0.491019	9.94545	0.961538	0.43299
100314758|F|0-9:C>G-9:C>G	TGCAGAATTGTCATGCTGTCTAAATGTTCAAATGAGCAAACACAATCAATACTCAGAGCTTTCGGGTTT	0	0	999	0.15625	0.96	0.15625	0.263672	8.5	0.96	0.15625
100314763|F|0-38:C>A-38:C>A	TGCAGAATTGAACAAAGAAGTAAGTTTCTTGACACCTAACAATGGAAATTCCCAAATCAAAGATAAACT	0	0	999	0.5	0.98	0.5	0.5	16.5082	0.961538	0.489796
100314802|F|0-20:T>A-20:T>A	TGCAGAATTTCCTTCCCCCAAGGGAAGGCCTAGCCTTTTGGATTCCGTACACTTTCACCATTATATTAT	0	0	999	0.363636	0.99	0.363636	0.46281	7.40909	1	0.353535
100314808|F|0-53:C>G-53:C>G	TGCAGAATTTCTAACAATTAGGAACAGCCCCGAGACAAAATAAAGGCCCATAGGCCATATAGCTTTACT	0	0	999	0.0515464	0.97	0.051546	0.097779	5.57143	1	0.051546
100314814|F|0-26:G>A-26:G>A	TGCAGAATTTGCCCGATGTCTAATAAACGTAAATAAGCTAATATTGTCCGTACCTGAAATTCAATACAG	0	0	999	0.306122	0.98	0.306122	0.424823	6.625	0.96	0.306122
100314853|F|0-33:C>T-33:C>T	TGCAGACAAAGTGGAAGTCTGAACTTTGAAGGTTGAAATATCAGGTGTTTAGATCCATATATCATAATT	0	0	999	0.373737	0.99	0.626263	0.468115	11.4938	1	0.59596
100314860|F|0-21:A>T-21:A>T	TGCAGACAACAATTACATAAGTTTTTAGAACTATCTACAACACAAGCCTCAGTCACCGCATCTACCCAT	0	0	999	0.0721649	0.97	0.072165	0.133914	6.44444	0.961538	0.072165
100314860|F|0-55:C>T-55:C>T	TGCAGACAACAATTACATAAGATTTTAGAACTATCTACAACACAAGCCTCAGTCATCGCATCTACCCAT	0	0	999	0.0515464	0.97	0.051546	0.097779	6.57143	1	0.051546
100314878|F|0-67:G>A-67:G>A	TGCAGACAAGAAAAATAGTTTATGGGATATTACAAGTGATTGAAACCAGTACAAATAATGCGGTAGCAT	129	1	2.64e-21	0.444444	0.99	0.444444	0.493827	7.59649	0.961538	0.444444
100314879|F|0-24:G>T-24:G>T	TGCAGACAAGAACGCGGATGAATATCGGGTCCCACTCCCATCTGACTTGGCAGCGTTTCTTACCATCAT	0	0	999	0.0786517	0.89	0.078652	0.144931	2.71429	0.954545	0.033708
100314885|F|0-22:T>C-22:T>C	TGCAGACAAGTACTTCAATTCCCTCAATAATTTGCATTTTGAATTCTTCAACCGATGGCCCTTCACAAA	104	1	1.22e-24	0.45	1	0.55	0.495	24.1714	0.961538	0.55
100314917|F|0-10:T>G-10:T>G	TGCAGACACAGAAGCAGATCATGCATGCAAGGCATTAGAACAACTCTATTGAGTATAGCAACTGATTGG	0	0	999	0.0729167	0.96	0.072917	0.1352	9.3	1	0.072917
100314930|F|0-30:C>A-30:C>A	TGCAGACACCATTTTTGCTGCACGCATATTATCAAGGCCTATGTTATTAGCAAGCCCGGATATGAATTG	0	0	999	0.2	0.85	0.2	0.32	3.33333	1	0.129412
100314964|F|0-50:A>C-50:A>C	TGCAGACAGTATTCTGTTTCCTTTCTTACAGGAAGAATCAGTGAGTGCAACCATGATCAGAAATCATGA	123	1	1.22e-24	0.0736842	0.95	0.073684	0.13651	4.27273	1	0.063158
100314978|F|0-10:T>C-10:T>C	TGCAGACATCCAGTCACTGATGTTCAAGTACGTACTCATTCCAGCTTCTGATTTTATGGGGGACGGTTT	128	1	2.64e-21	0.183673	0.98	0.183673	0.299875	5.26316	0.961538	0.173469
100314981|F|0-8:A>T-8:A>T	TGCAGACATGATCCTTTGCAACAAGCTTTGGCCATAATGGTTACACCAAATCCTGTAGCTTCCTTATTT	0	0	999	0.340659	0.91	0.340659	0.449221	9.72222	0.96	0.318681
100315000|F|0-12:C>T-12:C>T	TGCAGACATGTATACAAGTTTATATTATTGAGCATACTGTAAACGATTAGAGTAAACTTTCTAATCAGA	0	0	999	0.439024	0.82	0.560976	0.492564	15.6667	0.958333	0.317073
100315001|F|0-28:T>C-28:T>C	TGCAGACATGTACACAAGTTTATATTATCGAGCGTACTGTAAACGATTAGAGTAGACTTTCTAATCAGA	0	0	999	0.150538	0.93	0.849462	0.255752	3.93814	1	0.354839
100315002|F|0-67:A>C-67:A>C	TGCAGACATGTGTTCGATATCAATTACCTGTTGTGGTGATTGTTTTCAACAATGGTGGTGTATATGGCG	0	0	999	0.122449	0.98	0.122449	0.21491	9.28571	0.961538	0.122449
100315006|F|0-41:T>C-41:T>C	TGCAGACATTGAACTTTCGGTTGTTTGTACCATACTGGTTTCTCTATTTGCCCTACAACACTACGGTAC	0	0	999	0.148936	0.94	0.148936	0.253508	2.625	0.958333	0.138298
100315022|F|0-53:G>A-53:G>A	TGCAGACCAACCCTTTTGATCTTTTTGAGACATTTTTTGGGCCAAGCATGGGGATTTTTTCTGGTATGG	0	0	999	0.111111	0.99	0.111111	0.197531	2.58333	1	0.111111
100315023|F|0-8:A>T-8:A>T	TGCAGACCTACTCGCTGCACACAATCCCCCGTTTAGGCACGAGGTATGGTGAGGCCTGTGCAAACTTCA	0	0	999	0.188235	0.85	0.188235	0.305606	10.1111	1	0.188235
100315035|F|0-10:T>C-10:T>C	TGCAGACCAACGATGTTGAGACATTGAGTATATATACACAAAAATAAAAGTACCTTACTGAGATCCTTT	14	1	1.23e-19	0.459184	0.98	0.459184	0.496668	4.19298	0.961538	0.459184
100315042|F|0-42:C>T-42:C>T	TGCAGACCACAACATTATGCTCTTCACTGTTTCCAAAAGCACTGGGCATGCTGGGACACGCATTGGGTA	122	1	1.23e-19	0.285714	0.98	0.285714	0.408163	9.88235	1	0.27551
100315056|F|0-23:G>A-23:G>A	TGCAGACCATCCTTATCAGGAAAATCAGGTCTGTACCCATTTATATATTTTCTCTGTTTTTGTTTTCTA	11	1	1.23e-19	0.112245	0.98	0.112245	0.199292	4.57143	0.961538	0.112245
100315079|F|0-61:C>T-61:C>T	TGCAGACCCCTTGTGAGAAAGAAGGCTGCTTTGTGTCTGCTCTGCTTGTACAGAAAAAATCTTGATGTC	126	1	4.39e-24	0.0505051	0.99	0.050505	0.095909	5.875	1	0.050505
100315092|F|0-15:T>A-15:T>A	TGCAGACCCTTCTGCATATTCAAAGCTCGAGTCGTGGAAGCTCGAAGCCGAATGGAACGATTGCTTGTG	0	0	999	0.346939	0.98	0.346939	0.453145	4.2619	0.961538	0.336735
100315096|F|0-40:G>A-40:G>A	TGCAGACCCTTTTCTATGTGTACGATGCTCCAGGAACCGGATTAGGCTTACCAGTCTTCAGTTATCATA	0	0	999	0.206186	0.97	0.206186	0.327346	9.2963	1	0.185567
100315102|F|0-58:T>C-58:T>C	TGCAGACCGTCTCTTTCTGATACTTCTATGCATAGGTATGAATCTTGCTTTTTACCTTCTTCTTTACAA	0	0	999	0.406977	0.86	0.593023	0.482693	5.66667	1	0.337209
100315112|F|0-40:G>C-40:G>C	TGCAGACCTAATATTGCATACTCTTCTTTAGTTTTCTTTTCGAATTACAGCTAAAAAATTGGGTGTTGA	0	0	999	0.112245	0.98	0.112245	0.199292	2.61538	0.961538	0.112245
100315112|F|0-61:G>A-61:G>A	TGCAGACCTAATATTGCATACTCTTCTTTAGTTTTCTTTTGGAATTACAGCTAAAAAATTGAGTGTTGA	0	0	999	0.0714286	0.98	0.071429	0.132653	3	0.961538	0.071429
100315136|F|0-15:C>T-15:C>T	TGCAGACCTTGGTGGTAGTGCATCAACGTCTGATTTCACGAAGGCAATATGCGGCCATCTATAAATGAT	0	0	999	0.306122	0.98	0.306122	0.424823	4.2	0.961538	0.306122
100315140|F|0-33:T>C-33:T>C	TGCAGACGAACTTTAGAGGTTATGATTTATAGTCACAGAGTAATGATATGGTAACCAAGCATCCACATC	0	0	999	0.0833333	0.96	0.916667	0.152778	8.76316	1	0.447917
100315176|F|0-20:G>T-20:G>T	TGCAGACGTCCCTGAACTGCTAATGGAAGGACTTTAGTCAGCATAGTCACATGAAGAATCAATATTAGA	7	1	2.64e-21	0.190476	0.84	0.190476	0.30839	9.2	1	0.059524
100315178|F|0-6:C>T-6:C>T	TGCAGATGTGAAGGAGTCTGCGAAACCAGTTGGCCTTGCCGGGATGCTACCCTTGCTATCTTCTAGGTC	0	0	999	0.0625	0.96	0.0625	0.117188	3.71429	0.961538	0.0625
100315227|F|0-29:T>C-29:T>C	TGCAGACTGATGACTAATGTTTTGTTGTGCTCACCCAGATAAAGCTTGTGCATGCTCAATTTAGAAGGG	0	0	999	0.477778	0.9	0.477778	0.499012	5.08929	0.96	0.366667
100315230|F|0-67:G>A-67:G>A	TGCAGACTGATGACTAATGTTTTGTTGTGTTCACCCAGATAAAGCTTGTGCATGCTCAATTTAGAAGAG	0	0	999	0.183673	0.98	0.816327	0.299875	6.30769	0.96	0.755102
100315232|F|0-24:C>T-24:C>T	TGCAGACTGCAAAGCTCTTTCTCATTGTTGAAATGAGCATAGAAAATACAGTAGGCAACAATGATATAA	0	0	999	0.188889	0.9	0.188889	0.30642	7	0.96	0.188889
100315241|F|0-47:T>C-47:T>C	TGCAGACTGGACTATGATTTTATTTTGTAATTTCTTGTCCCTTATTTCTCTGGCAATTAGCATTGAACC	0	0	999	0.0795455	0.88	0.079545	0.146436	2.55556	0.956522	0.079545
100315251|F|0-65:C>T-65:C>T	TGCAGACTGTTCATGTATGAAGTGTTTGTATGGGTAATCATTTCAGGACATGGAGTGGAATGTTGTTGA	0	0	999	0.0606061	0.99	0.060606	0.113866	9.14286	0.96	0.050505
100315258|F|0-53:A>G-53:A>G	TGCAGACTTACGTCATATCTAACAGTCTCTTAGCTATGAAGCTTCTATTGATGGAAACTGCATTATTTT	0	0	999	0.101124	0.89	0.101124	0.181795	3.72727	0.95	0.101124
100315299|F|0-35:G>T-35:G>T	TGCAGACTTGCAGTGAGATATAGTGGAACGAAATTTGAAAGACATTGCTATAGTTAGATACTTATCCTC	0	0	999	0.469388	0.98	0.530612	0.498126	11.0298	1	0.530612
100315324|F|0-14:A>C-14:A>C	TGCAGACTTTTAGGCTTTGTGGACTTTGGAGAGTATTGTGTTCTTAGTCTCTGGGATACTAAGCTTACA	0	0	999	0.05	1	0.05	0.095	7.33333	1	0.05
100315326|F|0-67:C>A-67:C>A	TGCAGACTTTTGGCAGCAGGGGATGGTTTTTGCATTTTCATGTGTAGGTTGAGGTTAGGTTGTGAAGAT	0	0	999	0.168421	0.95	0.168421	0.280111	9.77778	1	0.147368
100315327|F|0-18:C>A-18:C>A	TGCAGACTTTTTTTGAAAATATTTGAACAATAGCTAAAATAGAAAACTTGTCAATAATATACACACGCC	0	0	999	0.204082	0.98	0.795918	0.324865	14.34	1	0.765306
100315406|F|0-37:G>C-37:G>C	TGCAGAGAATGACATAATTTTACACAAAAATGCTATTCTGTGTAAATTCGCTGACATGATATCATCTTC	0	0	999	0.5	0.94	0.5	0.5	11.45	0.96	0.489362
100315407|F|0-61:G>A-61:G>A	TGCAGAGAATGTCATACTCGATGAGCTTGCTCGCAAGCTGGTTTTAGGTGGTTCTAATGTAACGAAACA	0	0	999	0.131313	0.99	0.131313	0.22814	3.4	0.96	0.131313
100315424|F|0-55:C>A-55:C>A	TGCAGAGACAGACGAAATTCTATATAAAAAATCAGAAAACAAGTGAATTGAGTGTAATATTCGTAGGTC	0	0	999	0.153846	0.91	0.153846	0.260355	8.5	1	0.120879
100315429|F|0-62:A>T-62:A>T	TGCAGAGACAGACTGACCACCTGTTCCGGCCAGCTTTCGATTACCTTGAAGAACTTGTTGAATATCTAC	10	1	4.42e-19	0.197802	0.91	0.197802	0.317353	2.52381	0.96	0.164835
100315445|F|0-62:T>G-62:T>G	TGCAGAGATTGATGACTTGAAGTAGACAATGCGAGTAGTTTTGGAAGCTCCTTCCTCAATATGGAGGTA	102	1	4.42e-19	0.166667	0.96	0.166667	0.277778	3.55	0.96	0.166667
100315473|F|0-64:G>A-64:G>A	TGCAGAGAGCCCTAACACCACTAGATATATACACACTTTCAACAGAACAAAGCATTGAATCTACAAGAG	23	1	2.64e-21	0.350515	0.97	0.350515	0.455309	3.48837	0.961538	0.350515
100315504|F|0-38:C>T-38:C>T	TGCAGAGATATCCCCACCTTGAACCATAAAGCCCTTGATGACACGATGGAAACGGCAACCCTAAAACCA	3	1	5.64e-28	0.409091	0.88	0.590909	0.483471	11.7164	1	0.420455
100315505|F|0-53:A>G-53:A>G	TGCAGAGATATCCCCACCTTGAACCATAAAGCCCTTGATGACACGATGGAAACGGCAACCCTAAAACCA	3	1	5.64e-28	0.463918	0.97	0.536082	0.497396	11.8788	0.961538	0.525773
100315518|F|0-11:A>C-11:A>C	TGCAGAGATGGCATTATCATAGATAACAATGTTGGGGTGCTGGAGAGCGACGTGGTCATATTTGGTACG	0	0	999	0.0520833	0.96	0.052083	0.098741	4.4	1	0.041667
100315527|F|0-59:A>C-59:A>C	TGCAGAGATTCTCAGTGTTGTAGTTTGTTGAAAGTGTTTTCCAAATCTGATAGGTGTATCAGCATATGC	0	0	999	0.0736842	0.95	0.073684	0.13651	2.57143	1	0.073684
100315588|F|0-27:G>A-27:G>A	TGCAGAGCTACATTTCAAACCAATCCAATGACAGAAAATTTGCCTGAAGGCACCTTGTGGCTAAAGGTA	0	0	999	0.0978261	0.92	0.097826	0.176512	3.83333	1	0.097826
100315589|F|0-48:G>T-48:G>T	TGCAGAGCTACATTTCAAACCAATCCAGTGACAGAAAATTTGCCTGAATGCACCTTGTCGCTAAAGGTA	0	0	999	0.320988	0.81	0.320988	0.435909	4.16667	1	0.222222
100315593|F|0-7:C>G-7:C>G	TGCAGAGGTCGCAATTCCTGTGGAATGCCAAAACCATATTTGTGATGAAGCAATGAGACAAAGTTCTGC	20	1	1.58e-23	0.23	1	0.77	0.3542	9.63265	0.961538	0.75
100315593|F|0-39:T>C-39:T>C	TGCAGAGCTCGCAATTCCTGTGGAATGCCAAAACCATATCTGTGATGAAGCAATGACGCAAAGTTCTGC	0	0	999	0.102041	0.98	0.102041	0.183257	7.33333	1	0.102041
100315602|F|0-41:G>A-41:G>A	TGCAGAGCTTGATATAAACGAGCTAGCTGCAATTGCTTGAAAACCCATTGACAATGCCTTGGAGAACCA	112	1	2.64e-21	0.142857	0.98	0.142857	0.244898	3.83333	0.961538	0.142857
100315609|F|0-55:T>G-55:T>G	TGCAGAGCTTTTCTCAGAAGTTGAACCTGTGACCATTAGTGCCTCATCGATAAATGGTATTGTTGTTTC	105	1	2.04e-22	0.0631579	0.95	0.063158	0.118338	5.88889	0.958333	0.063158
100315615|F|0-65:C>A-65:C>A	TGCAGAGGAAAAAAACTGTCAGCAATTTTTGTTGGTTGGAACTACGTCAGCACTCGAGAGAACAAAAGA	0	0	999	0.285714	0.98	0.714286	0.408163	16.055	1	0.714286
100315618|F|0-39:G>C-39:G>C	TGCAGAGGAAATTTTAGCCAAATTGAACTTTGTTATGTTCAAAACCATATGAAGTAGTGGAAGTAATGG	0	0	999	0.14	1	0.14	0.2408	10.5263	0.961538	0.14
100315619|F|0-9:A>G-9:A>G	TGCAGAGGAGCCAACACTAGTGAATGGGATAAATATTGCATAATTCTCTCAAAAGCCTCTTGATATTGG	0	0	999	0.135417	0.96	0.135417	0.234158	6.25	1	0.135417
100315619|F|0-21:G>T-21:G>T	TGCAGAGGAACCAACACTAGTTGCTGGGATAAATATTGCATAATTCTCTCAAAAGCCTCTTGATATTGG	0	0	999	0.166667	0.96	0.166667	0.277778	4.42105	0.961538	0.166667
100315629|F|0-25:C>T-25:C>T	TGCAGAGGACATTGTTGGCATCATATGAGGGGAATGTTGAGGCAAAATCAAGTAGTCACCTAAGCAACC	0	0	999	0.237113	0.97	0.237113	0.361781	6.48276	0.961538	0.237113
100315629|F|0-26:G>A-26:G>A	TGCAGAGGACATTGTTGGCATCATACAAGGGGAATGTTGAGGCAAAATCAAGTAGTCACCTAAGCAACC	0	0	999	0.226804	0.97	0.226804	0.350728	6.96552	0.961538	0.226804
100315633|F|0-53:T>A-53:T>A	TGCAGAGGACTATGCATCTGGCATAAGGGTAAAATGCTACTGTAATTAGACTCAGACAAGCATTTTCTT	32	1	2.04e-22	0.102041	0.98	0.102041	0.183257	5.81818	0.96	0.091837
100315635|F|0-18:A>C-18:A>C	TGCAGAGGAGAAAGTGCCCAACCATGTCAGTGTAGTGCTGGTCAAGGGAATCACTTGAACCTGAAAGCT	0	0	999	0.0721649	0.97	0.072165	0.133914	8.5	0.961538	0.072165
100315640|F|0-36:C>A-36:C>A	TGCAGAGGAGCAAATATTTTCACAAACCTCAGCTATAGGAAGCAGGTAATATTCAATTTCAATGTAGAA	133	1	4.39e-24	0.0824742	0.97	0.082474	0.151344	5.88889	1	0.082474
100315640|F|0-64:T>A-64:T>A	TGCAGAGGAGCAAATATTTTCACAAACCTCAGCTATCGGAAGCAGGTAATATTCAATTTCAATGAAGAA	133	1	4.39e-24	0.102041	0.98	0.102041	0.183257	9.30769	0.961538	0.091837
100315653|F|0-15:A>G-15:A>G	TGCAGAGGAGTCCTCGAAGGCAAAAGCTGCCAAAGATGTTATAAAATCGCTTACAGCTCAAGTAATTTT	35	1	7.35e-22	0.0555556	0.9	0.055556	0.104938	5.8	1	0.044444
100315673|F|0-30:C>T-30:C>T	TGCAGAGGCAAGGCACCCATCTTCCAACTTTTTAGTTCAACAATTTGCAAAGTTGGAGCATGGAAGTAC	10	1	1.22e-24	0.367347	0.98	0.632653	0.464806	7.80247	1	0.571429
100315674|F|0-19:G>A-19:G>A	TGCAGAGGCAATTACCAGAATGCATGAGGAATTGGCAGATACTTGCTCTTCTAATGAATATTTCTGGGT	0	0	999	0.2	0.9	0.2	0.32	14.125	1	0.133333
100315682|F|0-63:T>G-63:T>G	TGCAGAGGCATTTGAACCTGTGATTATTGGGGGAATTGAATCTTGCTTTTGTAGAGGGATTTTGGGTTT	0	0	999	0.107143	0.84	0.107143	0.191327	10.25	1	0.083333
100315690|F|0-20:T>C-20:T>C	TGCAGAGGCTGTAAATACAGCAATGAACCAAAACATAAGCTATACAATTATTACCTCATGCTTTACAGC	108	1	1.22e-24	0.0721649	0.97	0.072165	0.133914	4.33333	0.961538	0.061856
100315697|F|0-13:G>A-13:G>A	TGCAGAGGGAGAAAGCACGATGTTCTGAGGTGGATAATAAGAATAATACATTTTCCCAAGATGAGCGAA	0	0	999	0.0515464	0.97	0.051546	0.097779	5	0.958333	0.041237
100315712|F|0-9:T>G-9:T>G	TGCAGAGGGGATCATTGCGGCACATCCATAAAGAAATGTAAACAAATGTTACTAACGTAGAGATTAGTG	0	0	999	0.0927835	0.97	0.092784	0.168349	5.72727	1	0.082474
100315715|F|0-46:G>A-46:G>A	TGCAGAGGGTTCGCTTGCAGGTGTTTTGAGTAAAAGTAAGTGCATCAACTTATTTTGTTATCGTCTTAC	0	0	999	0.375	0.96	0.375	0.46875	11.5652	1	0.364583
100315717|F|0-7:G>A-7:G>A	TGCAGAGATAAAAGAATTATACTAGTTCCATTATCAGAATTCTTGGAAAAAACTTGCTTTCACAAGATT	32	1	2.64e-21	0.163265	0.98	0.163265	0.273219	5.625	0.961538	0.163265
100315726|F|0-53:T>G-53:T>G	TGCAGAGGTCTAAATCTTGTGAAGGCACTAAATTTGACTGCTTGGAGGAAACAGTAATACTTCATGATT	0	0	999	0.0918367	0.98	0.091837	0.166805	4	0.961538	0.081633
100315761|F|0-41:A>C-41:A>C	TGCAGAGTATGTTGTTCTGTCGCAATTCACAACTTGTTCTCCATTTTCTTCCAATAACATATCACAAAA	0	0	999	0.289157	0.83	0.289157	0.41109	9.42424	1	0.168675
100315768|F|0-52:T>C-52:T>C	TGCAGAGTATTTCCTTCAGTTCTAACCATTTTATTGGATCCATTCCTGTTACCATATCAAATGCAACAA	19	1	5.68e-23	0.105263	0.95	0.105263	0.188366	3.58333	0.96	0.094737
100315784|F|0-66:A>G-66:A>G	TGCAGAGTCCAAAAAGTCTATGCAACGACCAGCCGCTAGTTCCTGCAAATTTTCCGACAGTTGTTTGCC	0	0	999	0.494949	0.99	0.505051	0.499949	10.6667	0.961538	0.505051
100315809|F|0-25:A>T-25:A>T	TGCAGAGTGTACATCATGTCCCTCATCTGCTTGTCAAATTGCCACGAAAACTCCAGAGAACACTCTGAT	0	0	999	0.336735	0.98	0.336735	0.446689	10.8293	0.961538	0.336735
100315815|F|0-8:C>G-8:C>G	TGCAGAGTGTAGATGATGCTCTGTTTCTTGTGATCGGGTTGGGCTTTTATTAGGGCTTTTGTTTGTGTG	0	0	999	0.123457	0.81	0.123457	0.21643	4	0.954545	0.111111
100315824|F|0-54:C>A-54:C>A	TGCAGAGTGTTTCTTCACTGAAATAAATATCAGAAGATGAGAAGACGAGATTTTATTTCAACAGCTATG	0	0	999	0.163265	0.98	0.163265	0.273219	11.7222	1	0.163265
100315836|F|0-30:A>G-30:A>G	TGCAGAGTTCAGACAGACTATGGTCAATAGGGTACTCTACAAGAGAATATTCCAAACATATACTGAACC	0	0	999	0.0606061	0.99	0.060606	0.113866	2.85714	0.961538	0.060606
100315853|F|0-19:A>T-19:A>T	TGCAGAGTTGTGGGCGGCATTGGGTTGGAGTTGGCATGGAATGTGGACTACAGAAAATTGTTATTGAAA	0	0	999	0.0638298	0.94	0.93617	0.119511	8.48214	1	0.202128
100315871|F|0-30:G>A-30:G>A	TGCAGATAAAAGGAAATAAAATAATTATCAATAATCTGAAGAAAATGTTTGCAAGATTATTGAAAATCT	102	1	7.4e-17	0.142857	0.98	0.142857	0.244898	3.625	0.958333	0.142857
100315890|F|0-56:T>C-56:T>C	TGCAGATAAGAGGGATGGCATTTGTGTTTGAAGTTGATTTCAATTCTGTGAGGCATCATGTTGCCCAAA	114	1	5.68e-23	0.06	1	0.06	0.1128	9.14286	0.961538	0.05
100315906|F|0-54:C>A-54:C>A	TGCAGATAAGTTTGTTACAGGGTTCTTGAGCCATAAATTGACAGATAAGCAAATAACCTTACAGATCGG	0	0	999	0.0612245	0.98	0.061224	0.114952	12.75	0.96	0.061224
100315921|F|0-43:T>C-43:T>C	TGCAGATAATGTAATGGGATTTGGTGTAGCTGATGTCCCCAAGCCATATCTGGTTCTCTAATTTTAGTG	0	0	999	0.132653	0.98	0.132653	0.230112	3	0.961538	0.122449
100315925|F|0-18:G>T-18:G>T	TGCAGATAATTATATGCTTGGGTGCAGCCTTTTGTGCCTTTAGTAATGACAGTTTTGCTTTTGAGAATT	0	0	999	0.397959	0.98	0.602041	0.479175	19.9595	1	0.602041
100315925|F|0-47:G>A-47:G>A	TGCAGATAATTATATGCTGGGGTGCAGCCTTTTGTGCCTTTAGTAATAACAGTTTTGCTTTTGAGAATT	0	0	999	0.438776	0.98	0.438776	0.492503	13.9091	1	0.438776
100316008|F|0-15:C>T-15:C>T	TGCAGATAGATCTTGTTTTGTCTACAAAATTTCAGTGTCATATATCTCTCAGTTGATATTACAGATCGG	0	0	999	0.27551	0.98	0.27551	0.399209	9.77143	0.961538	0.265306
100316045|F|0-5:A>G-5:A>G	TGCAGGTATCCAAGAAGAATGCACAACCAATTTTTAGGAGGTTATTACATCACATTTAGGCAAATAAAC	0	0	999	0.0689655	0.87	0.068966	0.128419	5	1	0.057471
100316073|F|0-15:T>C-15:T>C	TGCAGATATTATTTCCATTATTTATCCACTAAACGACAAACGCTAGCTGGAACATCCTCTGCACGCAAC	0	0	999	0.22449	0.98	0.22449	0.348188	8.11538	1	0.22449
100316097|F|0-7:C>G-7:C>G	TGCAGATGAATCAATAAACCAGGTGTTCTGGAGAAGATCAAATCATGGAAGAATATATGCTGCACTAAA	0	0	999	0.265306	0.98	0.265306	0.389838	13.6129	1	0.265306
100316120|F|0-27:C>T-27:C>T	TGCAGATCATAATAATGAAGGTAGTGGTTACACGAAACTCTACGTTGCAACCGTTCCCCGAACAATTAC	0	0	999	0.0652174	0.92	0.065217	0.121928	6.125	1	0.065217
100316124|F|0-19:C>T-19:C>T	TGCAGATCATACTCTGCTCTGCTGTGAAGTTTTTCCGTGGGGGAAAGAAGGATATTACCTTAGGAGAGG	0	0	999	0.393939	0.99	0.606061	0.477502	11.9744	0.961538	0.585859
100316128|F|0-13:T>C-13:T>C	TGCAGATCATCACCGGATAGTACTGCCTCAATCCCAGCCAAGGGCAAGTTCAGCACCTCTTCAGTAAAT	0	0	999	0.453608	0.97	0.546392	0.495696	5.22388	0.961538	0.536082
100316142|F|0-64:T>C-64:T>C	TGCAGATCATTCAACAAGACCTGTGAATAAGAGTTTTGCACTAATACCTCTCTAACAGAACTGGCCCTG	0	0	999	0.103093	0.97	0.103093	0.184929	3.83333	0.958333	0.103093
100316156|F|0-43:G>A-43:G>A	TGCAGATCCAAATTATAATGGGGCCTGAAAATTGTAATGAAACAAAAGTCAAGCTTACAGCAAAAGGAA	104	1	7.35e-22	0.141414	0.99	0.141414	0.242832	3.06667	0.961538	0.141414
100316158|F|0-60:C>G-60:C>G	TGCAGATCCAATTCTGACTATATATGCAAAGTGGGCAATGAGAAGTCAATGTAAGAAACAGGGGGAACT	0	0	999	0.0606061	0.99	0.060606	0.113866	2.9	0.961538	0.060606
[truncated: 10,586 more rows]
